# Supplementary material for: Epigenetic signals that direct cell type–specific interferon beta response in mouse cells
Source: Life Sci Alliance. 2023 Feb 2;6(4):e202201823. doi: 10.26508/lsa.202201823 (PMC9900254; doi:10.26508/lsa.202201823)
Supplement: Supplementary file 3 [file LSA-2022-01823_TableS1.xlsx]

## Sheet: Table S1
	Supplementary Table S1. Sequencing readouts and replicate number.
	Readout	Target	Cell type	Treatment	Replicates	GEO ID (GSE160764)
	RNA-seq	Total RNA	ESC	0 h; 1 h; 6h	4	GSM4878858 - GSM4878869
			MEF	0 h; 1 h; 6h	2	GSM4878870 - GSM4878875
			NPC	0 h; 1 h; 6h	4	GSM4878876 - GSM4878887
	scRNA-seq	Poly-A RNA in single cells	ESC	0 h; 1 h; 6h	1	GSM4878890 - GSM4878892
			MEF	0 h; 1 h; 6h	1	GSM5852363 - GSM5852365
	ChIP-seq	STAT1p701	ESC	0 h; 1 h; 6h	4 or 5	GSM4878806 - GSM4878819
			MEF	0 h; 1 h; 6h	2	GSM4878846 - GSM4878851
		STAT2	ESC	0 h; 1 h; 6h	4 or 5	GSM4878820 - GSM4878833
			MEF	0 h; 1 h; 6h	2	GSM4878852 - GSM4878857
		IgG rabbit STAT	ESC	0 h; 1 h; 6h	4 or 5	GSM4878778 - GSM4878791
			MEF	0 h; 1 h; 6h	2	GSM4878834 - GSM4878839
		Input STAT	ESC	0 h; 1 h; 6h	4 or 5	GSM4878792 - GSM4878806
			MEF	0 h; 1 h; 6h	2	GSM4878840 - GSM4878845
		H3	ESC	0 h; 1 h; 6h	3	GSM4878706 - GSM4878714
			MEF	0h	3	GSM5852366 - GSM5852367
		H3K4me1	ESC	0 h; 1 h; 6h	2	GSM4878730 - GSM4878735
			MEF	0h	2	GSM5852372 - GSM5852373
		H3K4me3	ESC	0 h; 1 h; 6h	2	GSM4878736 - GSM4878741
			MEF	0h	2	GSM5852374 - GSM5852375
		H3K9ac	ESC	0 h; 1 h; 6h	3	GSM4878742 - GSM4878750
			MEF	0h	2	GSM5852376 - GSM5852377
		H3K9me3	ESC	0 h; 1 h; 6h	3	GSM4878751 - GSM4878759
			MEF	0h	2	GSM5852378 - GSM5852379
		H3K27ac	ESC	0 h; 1 h; 6h	2	GSM4878715 - GSM4878720
			MEF	0h	2	GSM5852368 - GSM5852369
		H3K27me3	ESC	0 h; 1 h; 6h	3	GSM4878721 - GSM4878729
			MEF	0h	2	GSM5852370 - GSM5852371
		IgG rabbit histone	ESC	0 h; 1 h; 6h	3	GSM4878760 - GSM4878768
		Input histone	ESC	0 h; 1 h; 6h	3	GSM4878769 - GSM4878777
			MEF	0h	2	GSM5852380 - GSM5852381
	ATAC-seq	Open chromatin	ESC	0 h; 1 h; 6h	2	GSM4878694 - GSM4878699
			MEF	0 h; 1 h; 6h	2	GSM4878700 - GSM4878705
	scATAC-seq	Open chromatin in single cells	ESC	0 h; 6h	1	GSM4878888 - GSM4878889
			MEF	0 h; 1 h; 6h	1	GSM5852360 - GSM5852362
