# Supplementary material for: Epigenetic signals that direct cell type–specific interferon beta response in mouse cells
Source: Life Sci Alliance. 2023 Feb 2;6(4):e202201823. doi: 10.26508/lsa.202201823 (PMC9900254; doi:10.26508/lsa.202201823)
Supplement: Supplementary file 4 [file LSA-2022-01823_TableS2.xlsx]

## Sheet: Table S2
	Supplementary Table S2. Cell type specific ISGs and STAT1/2 binding sites.
			ESC all	MEF all	NPC all	ESC-specific	ESC & MEF common	MEF-specific
	ISGsa	Total	191	463	244	33	158	305
		1 h IFNβ	57	115	75	18	39	76
		6 h IFNβ	188	452	240	32	156	296
		Intronic RNAc	82	453	128	8	74	379
	ChIP-seq peaksb	STAT1p701 all	1133	426	n. d.	988	145	280
		STAT2 all	236	574	n. d.	116	120	453
		STAT1p701 only	925	150	n. d.	887	38	112
		STAT2 only	28	298	n. d.	25	3	295
		STAT1/2	208	276	n. d.	116	92	184
	a ISGs determined from differential RNA-seq analysis. n. d., not determined.
	b ChIP-seq peaks of STAT1p701 and STAT2 called against ChIP-seq of histone H3. STAT1/2 peaks were identified by intersecting the STAT1p701 and STAT2 peaks.
	c Analysis after 6h of IFNβ treatment
