# Supplementary material for: Epigenetic signals that direct cell type–specific interferon beta response in mouse cells
Source: Life Sci Alliance. 2023 Feb 2;6(4):e202201823. doi: 10.26508/lsa.202201823 (PMC9900254; doi:10.26508/lsa.202201823)
Supplement: Supplementary file 9 [file LSA-2022-01823_TableS4.xlsx]

## Sheet: Table S4 content
	Supplementary Table S4. Binding sites of STAT 1 and STAT 2 in ESCs and MEFs.
	Sites that have only STAT1 or only STAT 2 as well as both STAT1 and STAT2 bound are listed. Binding site motifs from anlaysis of known or de nove identified motifs. The data refer to Fig. 3, S3 and Table S6
	Worksheet description
	STAT1_peaks_in_ESCs	First three columns contain the consensus peak list of STAT1 in ESCs with chromosome name (chr), start and end position. The second set of columns (E to M) contain the default output from DiffBind for the comparison of 1h IFNb treatment verses baseline (0h). The third set of comluns (O to W) contain the identical information for the diffbind results for 6h verses 0h. Chromosome name (chr), start …
	STAT2_peaks_in_ESCs	First three columns contain the consensus peak list of STAT2 in ESCs with chromosome name (chr), start and end position. The second set of columns (E to M) contain the default output from DiffBind for the comparison of 1h IFNb treatment verses baseline (0h). The third set of comluns (O to W) contain the identical information for the diffbind results for 6h verses 0h. Chromosome name (chr), start …
	Overlaps_in_ESCs	Contains the peak sites with are their enriched for STAT1 only (A to I), STAt1-STAT2 (K to S) or STAT2-only(U to AB) in ESCs. In each group the same column can be found. First three columns, chr, start, end, contain the chromosomal coordinates. The column promoter_bound contains the information if the peak is at a promoter and if so the next two column contains the ENSEMBL gene ID and the gene sy…
	STAT1_peaks_in_MEFs	First three columns contain the consensus peak list of STAT1 in MEFs with chromosome name (chr), start and end position. The second set of columns (E to M) contain the default output from DiffBind for the comparison of 1h IFNb treatment verses baseline (0h). The third set of comluns (O to W) contain the identical information for the diffbind results for 6h verses 0h. Chromosome name (chr), start …
	STAT2_peaks_in_MEFs	First three columns contain the consensus peak list of STAT2 in MEFs with chromosome name (chr), start and end position. The second set of columns (E to M) contain the default output from DiffBind for the comparison of 1h IFNb treatment verses baseline (0h). The third set of comluns (O to W) contain the identical information for the diffbind results for 6h verses 0h. Chromosome name (chr), start …
	Overlaps_in_MEFs	Contains the peak sites with are their enriched for STAT1 only (A to I), STAt1-STAT2 (K to S) or STAT2-only(U to AB) in MEFs. In each group the same column can be found. First three columns, chr, start, end, contain the chromosomal coordinates. The column promoter_bound contains the information if the peak is at a promoter and if so the next two column contains the ENSEMBL gene ID and the gene sy…

## Sheet: STAT1_peaks_in_ESCs
Consensus Peak List				DiffBind Result	1h vs 0h								DiffBind Result	6h vs 0h
Chr	Start	End		Chr	Start	End	Conc_group1	Conc_group2	Fold	p-value	FDR		Chr	Start	End	Conc_group1	Conc_group2	Fold	p-value	FDR
chr1	7126081	7126311		chr8	71537122	71538080	7.62	-0.31	7.93	4.08e-09	1.04e-05		chr15	74989028	74989955	6.22	-0.16	6.38	3.99e-08	8.04e-06
chr1	10084488	10084862		chr11	117975173	117976709	7.9	0.99	6.91	8.87e-09	1.13e-05		chr12	103433336	103434917	7.04	2.11	4.93	4.17e-08	8.04e-06
chr1	10878243	10878594		chr4	40238797	40240264	7.59	0.36	7.24	2.57e-08	1.84e-05		chr16	23609186	23610280	6.67	1.36	5.32	1.01e-07	1.16e-05
chr1	11277828	11278362		chr11	48870743	48872072	8.35	1.6	6.74	2.9e-08	1.84e-05		chr11	48870743	48872072	7.17	2.03	5.14	1.2e-07	1.16e-05
chr1	12744456	12745209		chr10	128269918	128270932	7.23	-0.31	7.54	4.04e-08	2.05e-05		chr15	74960617	74961307	5.68	0.2	5.48	4.34e-07	2.8e-05
chr1	13084778	13085225		chr15	77058395	77059742	7.23	-0.31	7.54	6.81e-08	2.47e-05		chr15	77058395	77059742	5.86	0.61	5.26	4.36e-07	2.8e-05
chr1	15804184	15804774		chr11	53762497	53764222	7.74	0.85	6.9	7.55e-08	2.47e-05		chr11	119392682	119393257	5.54	-0.16	5.7	7.16e-07	3.35e-05
chr1	17244224	17244591		chr12	21462261	21463350	7.27	0.19	7.08	7.77e-08	2.47e-05		chr7	141265818	141266342	5.51	-0.16	5.67	7.28e-07	3.35e-05
chr1	22466635	22467005		chr6	39117684	39118703	7.16	0.36	6.81	1.54e-07	4.34e-05		chr11	48992082	48992688	5.85	0.92	4.93	7.95e-07	3.35e-05
chr1	34073791	34074831		chr4	130519906	130520873	6.94	-0.31	7.25	2.09e-07	5.32e-05		chr7	104352869	104353560	5.5	-0.16	5.66	8.68e-07	3.35e-05
chr1	34103601	34104118		chr17	36020485	36021234	7.15	0.19	6.96	2.5e-07	5.76e-05		chr5	114897242	114897805	5.21	-0.16	5.37	5.56e-06	0.000195
chr1	34107144	34107607		chr16	93816116	93816943	7.02	0.19	6.83	2.83e-07	5.98e-05		chr11	72301248	72302201	5.16	-0.16	5.32	7.89e-06	0.000254
chr1	35274679	35274961		chr11	72301248	72302201	7	-0.31	7.31	3.32e-07	6.24e-05		chr17	36020485	36021234	5.98	1.64	4.34	8.84e-06	0.000263
chr1	36017187	36017563		chr15	74989028	74989955	6.85	-0.31	7.16	3.44e-07	6.24e-05		chr7	81151094	81151890	5.54	1.1	4.44	1.05e-05	0.000275
chr1	36061091	36061448		chr10	88513212	88514070	6.72	-0.31	7.03	5.55e-07	8.89e-05		chr7	104244145	104244899	5.53	1.34	4.2	1.07e-05	0.000275
chr1	36985840	36986240		chr16	23609186	23610280	7.55	1.3	6.25	5.69e-07	8.89e-05		chr3	142559826	142560268	5.14	0.27	4.87	1.22e-05	0.000293
chr1	36987767	36988120		chr12	103433336	103434917	7.59	1.86	5.73	5.95e-07	8.89e-05		chr5	120812253	120812979	5.72	1.53	4.19	2.87e-05	0.000652
chr1	37889557	37890661		chr11	79002138	79003052	7.88	1.82	6.05	6.37e-07	8.98e-05		chr15	74967647	74968501	4.91	-0.16	5.07	3.84e-05	0.000824
chr1	52113368	52114245		chr9	110947130	110948383	6.76	-0.31	7.07	8.28e-07	0.000106		chr5	110082545	110083488	5.13	0.88	4.25	4.89e-05	0.000964
chr1	52119132	52119763		chr11	29130259	29130944	6.86	0.38	6.48	8.39e-07	0.000106		chr10	88513212	88514070	4.83	-0.16	4.99	5.25e-05	0.000964
chr1	52953574	52953862		chr7	104244145	104244899	6.95	0.85	6.1	1.36e-06	0.000157		chr10	128269918	128270932	5.17	0.88	4.29	5.25e-05	0.000964
chr1	54484673	54485304		chr1	37889557	37890661	7.27	1.09	6.18	1.36e-06	0.000157		chr4	156200714	156201145	4.62	-0.16	4.78	7.1e-05	0.00121
chr1	63442190	63442624		chr7	81151094	81151890	7.02	1.03	5.98	1.92e-06	0.000206		chr11	79002138	79003052	5.61	1.86	3.75	7.21e-05	0.00121
chr1	64008997	64009384		chr11	48992082	48992688	6.89	0.85	6.04	2.01e-06	0.000206		chr16	93816116	93816943	5.35	1.64	3.71	0.000142	0.00229
chr1	64732663	64733238		chr4	136589878	136590696	6.95	0.85	6.1	2.03e-06	0.000206		chr8	65067862	65068437	4.64	-0.16	4.8	0.00015	0.00231
chr1	64733483	64733970		chr12	86501508	86502194	6.46	-0.31	6.76	2.23e-06	0.000218		chr14	55603779	55604752	7.08	3.84	3.24	0.000184	0.00273
chr1	66960789	66961207		chr3	115858392	115859204	6.5	-0.31	6.8	2.5e-06	0.000235		chr3	89730524	89731289	4.99	0.61	4.38	0.0002	0.00281
chr1	72228785	72229291		chr17	10367115	10367751	6.44	-0.31	6.75	2.91e-06	0.000264		chr4	136589878	136590696	5.59	2.14	3.45	0.000204	0.00281
chr1	72573919	72574377		chr1	120643844	120644662	6.28	-0.31	6.59	3.37e-06	0.000295		chr9	7862897	7863350	4.19	-0.16	4.35	0.000269	0.00354
chr1	72793183	72793495		chr12	12943085	12943888	6.8	1.02	5.78	3.51e-06	0.000297		chr3	88294927	88295616	4.41	0.27	4.13	0.000287	0.00354
chr1	73036575	73036911		chr5	110082545	110083488	7.56	1.72	5.84	3.69e-06	0.000302		chr6	39117684	39118703	5.33	0.83	4.51	0.000289	0.00354
chr1	73500734	73501090		chr11	119392682	119393257	6.35	-0.31	6.66	4.13e-06	0.000328		chr1	156037133	156037675	4.88	1.16	3.73	0.000293	0.00354
chr1	77453789	77454209		chr2	71714145	71714770	6.09	-0.31	6.39	6.86e-06	0.000521		chr19	34640597	34640977	4.25	0.3	3.95	0.000384	0.00444
chr1	80622461	80623046		chr8	65067862	65068437	6.06	-0.31	6.36	6.97e-06	0.000521		chr3	142529988	142530600	4.28	0.3	3.98	0.000391	0.00444
chr1	84332780	84333506		chr7	104352869	104353560	6.17	-0.31	6.48	7.35e-06	0.000534		chr7	104445933	104446301	4	-0.16	4.16	0.0005	0.00552
chr1	84860805	84861080		chr5	120749422	120750383	6.94	1.45	5.49	8.08e-06	0.00057		chr1	37889557	37890661	5.12	1.66	3.45	0.000566	0.00595
chr1	86311147	86311529		chr4	141565142	141565884	6.14	-0.31	6.45	9.74e-06	0.00066		chr6	53798975	53799540	4.47	0.86	3.61	0.00057	0.00595
chr1	86526212	86526492		chr11	88999204	89000084	6.55	0.85	5.7	1.01e-05	0.00066		chr6	121245441	121246244	6.17	0.61	5.56	0.000679	0.00673
chr1	89870688	89871068		chr8	61927622	61928929	7.23	1.7	5.53	1.01e-05	0.00066		chr2	71714145	71714770	4.59	0.88	3.71	0.00068	0.00673
chr1	101918910	101919274		chr3	89730524	89731289	6.24	0.05	6.19	1.05e-05	0.000667		chr18	36027100	36027519	3.76	-0.16	3.92	0.000795	0.00767
chr1	118648104	118648350		chr7	3201132	3201773	6.65	0.78	5.87	1.09e-05	0.000672		chr8	61927622	61928929	5.96	2.8	3.16	0.000878	0.00826
chr1	119075566	119075892		chr10	120171182	120171889	6.38	0.34	6.05	1.22e-05	0.000736		chr7	141010376	141010999	4.21	-0.16	4.36	0.000938	0.00856
chr1	119075953	119076378		chr9	49751373	49751987	6.1	-0.31	6.41	1.26e-05	0.000743		chr11	29130259	29130944	4.94	1.22	3.72	0.000954	0.00856
chr1	119398761	119399210		chr11	9115826	9116461	6.03	0.05	5.98	1.31e-05	0.000746		chr8	71537122	71538080	6.15	2.56	3.59	0.00102	0.00897
chr1	119581430	119581731		chr9	108035271	108036009	5.87	-0.31	6.17	1.32e-05	0.000746		chr16	97534800	97535346	4.69	1.5	3.19	0.00107	0.0092
chr1	119868911	119869167		chr14	55603779	55604752	8.34	3.64	4.71	1.41e-05	0.000779		chr6	127245867	127246224	4.55	1.33	3.22	0.00111	0.00935
chr1	120643844	120644662		chr7	141010376	141010999	6.44	0.78	5.66	1.44e-05	0.000779		chr18	60843825	60844648	4.1	0.61	3.49	0.00137	0.0112
chr1	127783945	127784299		chr8	116674116	116674837	5.98	-0.31	6.29	1.47e-05	0.000779		chr5	120749422	120750383	5.62	2.64	2.98	0.00148	0.0119
chr1	128243985	128244377		chr9	7862897	7863350	5.93	-0.31	6.24	1.62e-05	0.000839		chr11	83077975	83078469	5.14	2.07	3.07	0.00158	0.0125
chr1	130245725	130245960		chr18	60843825	60844648	5.93	-0.31	6.24	1.67e-05	0.000849		chr9	57780539	57781037	3.91	0.61	3.3	0.00172	0.0133
chr1	131890206	131890629		chr6	38353945	38354743	6.21	0.57	5.63	1.77e-05	0.00088		chr7	104464962	104465360	3.83	0.2	3.64	0.00176	0.0133
chr1	132200772	132201181		chr5	120812253	120812979	6.9	1.48	5.42	1.82e-05	0.00088		chr9	20835591	20836083	4.11	0.72	3.39	0.00213	0.0158
chr1	132471131	132471410		chr1	52119132	52119763	6.94	1.68	5.26	1.84e-05	0.00088		chr5	120907354	120907838	4.26	0.92	3.34	0.00218	0.0158
chr1	133084180	133084560		chr9	20868573	20869046	5.71	-0.31	6.02	1.94e-05	0.000907		chr11	49081399	49081736	3.58	0.27	3.3	0.00281	0.0201
chr1	133492621	133492986		chr15	7115231	7116076	5.92	-0.31	6.23	1.97e-05	0.000907		chr3	16482652	16483062	3.34	-0.16	3.49	0.00293	0.0205
chr1	133660826	133661049		chr1	52113368	52114245	8.39	3.47	4.93	2e-05	0.000907		chr5	100636727	100637152	3.92	0.89	3.03	0.00307	0.0211
chr1	133694371	133694782		chr17	35301532	35302163	6.41	1.15	5.27	2.05e-05	0.000911		chr16	69078247	69078344	3.53	-0.16	3.69	0.00326	0.0218
chr1	139412512	139412735		chr1	182030037	182030877	5.98	-0.31	6.29	2.19e-05	0.000959		chr11	58199249	58199743	3.48	0.27	3.21	0.00327	0.0218
chr1	140453580	140453985		chr6	55791498	55792434	5.88	-0.31	6.19	2.27e-05	0.000959		chr2	173218757	173219165	3.72	0.61	3.11	0.0035	0.0229
chr1	143731806	143732031		chr7	3206483	3207040	5.79	-0.31	6.1	2.3e-05	0.000959		chr9	124272859	124273464	3.76	0.72	3.05	0.00423	0.0268
chr1	150496663	150497206		chr6	52802074	52802689	6.44	0.63	5.81	2.3e-05	0.000959		chr16	10814715	10815192	3.8	0.72	3.08	0.00423	0.0268
chr1	152915792	152916024		chr11	8569248	8569871	6.13	0.34	5.8	2.5e-05	0.00101		chr17	36023451	36023993	4.38	1.43	2.94	0.00431	0.0269
chr1	152916864	152917261		chr4	45972155	45972666	5.81	-0.31	6.12	2.51e-05	0.00101		chr16	97535714	97536276	4.15	1.22	2.93	0.00491	0.0301
chr1	153376332	153376936		chr11	72285825	72286441	5.85	-0.31	6.15	2.63e-05	0.00105		chr3	116597974	116598357	3.25	-0.16	3.41	0.00499	0.0301
chr1	154080744	154081178		chr14	99339547	99340677	6.84	1.4	5.43	2.86e-05	0.00112		chr4	124646508	124647011	4.28	1.49	2.79	0.00511	0.0302
chr1	156037133	156037675		chr15	74967647	74968501	6.05	-0.31	6.36	2.96e-05	0.00114		chr6	149335682	149336390	4.69	1.77	2.92	0.00516	0.0302
chr1	156674230	156674684		chr4	124646508	124647011	6.03	0.56	5.47	3.48e-05	0.00132		chr6	67170318	67170695	3.34	0.3	3.04	0.00555	0.032
chr1	156956471	156956761		chr12	12784245	12784773	5.9	-0.31	6.21	3.89e-05	0.00145		chr15	79403235	79403831	4.3	1.41	2.9	0.00652	0.037
chr1	164376854	164377434		chr7	73617930	73618673	5.77	-0.31	6.08	4.12e-05	0.00152		chr6	111734001	111734483	4.66	2.22	2.44	0.00752	0.0416
chr1	164503481	164503736		chr18	36027100	36027519	5.62	-0.31	5.93	4.31e-05	0.00154		chr17	71485671	71486143	3.82	0.88	2.95	0.00754	0.0416
chr1	166125088	166125545		chr6	121245441	121246244	7.09	1.82	5.27	4.31e-05	0.00154		chr17	53569700	53570196	3.92	1.1	2.82	0.00775	0.0422
chr1	167274716	167275034		chr2	52958516	52959171	5.78	-0.31	6.09	4.37e-05	0.00154		chr5	137115914	137116458	3.47	0.27	3.2	0.00872	0.0467
chr1	167279341	167279628		chr7	141265818	141266342	6.5	1.26	5.24	4.5e-05	0.00157		chr9	37430771	37431032	2.93	-0.16	3.09	0.00917	0.0485
chr1	167915797	167916271		chr5	45495351	45496001	6.05	0.34	5.72	4.6e-05	0.00158		chr17	78882319	78882864	3.23	-0.16	3.39	0.00935	0.0488
chr1	180888661	180889185		chr16	48435481	48435975	5.97	0.63	5.34	5.13e-05	0.00174
chr1	181948143	181948599		chr5	117897870	117898458	5.85	0.47	5.38	5.29e-05	0.00177
chr1	182019970	182020338		chr14	105859016	105859848	6.19	1.15	5.05	5.5e-05	0.00181
chr1	182030037	182030877		chr4	55475238	55475887	6.08	0.78	5.3	5.69e-05	0.00185
chr1	182031083	182031445		chr17	10432379	10433221	5.9	0.05	5.85	6e-05	0.00193
chr1	189729514	189729809		chr3	18623937	18624383	5.44	-0.31	5.75	6.38e-05	0.00203
chr1	191946344	191946718		chr3	88294927	88295616	5.53	-0.31	5.84	6.54e-05	0.00205
chr1	191986787	191987132		chr5	116407915	116408335	5.59	0.08	5.52	6.61e-05	0.00205
chr10	3940882	3941685		chr9	99420078	99420734	5.91	0.78	5.13	6.7e-05	0.00205
chr10	4249329	4249669		chr3	149219353	149220317	5.55	-0.31	5.86	7.58e-05	0.00229
chr10	11801694	11802190		chr4	11044659	11045341	5.82	0.57	5.24	8.06e-05	0.00241
chr10	12614496	12614823		chr6	53798975	53799540	5.86	0.78	5.08	8.5e-05	0.00251
chr10	13023996	13024268		chr9	124272859	124273464	5.83	0.63	5.19	8.97e-05	0.00262
chr10	15263324	15263890		chr6	125504608	125504945	5.32	-0.31	5.63	9.35e-05	0.0027
chr10	20347657	20348028		chr2	173218757	173219165	5.41	-0.31	5.72	9.5e-05	0.00271
chr10	21746067	21746351		chr6	122766161	122766679	5.26	-0.31	5.57	9.74e-05	0.00275
chr10	21826942	21827204		chr4	142070561	142071312	7.23	2.24	4.98	0.000103	0.00286
chr10	21829162	21829697		chr4	127344932	127345388	5.61	-0.31	5.92	0.000105	0.00286
chr10	21982292	21982499		chr15	79403235	79403831	5.85	0.38	5.47	0.000105	0.00286
chr10	21988365	21988761		chr5	136952183	136952775	5.37	-0.31	5.68	0.000106	0.00286
chr10	28325886	28326165		chr6	149335682	149336390	5.65	0.34	5.32	0.000109	0.00291
chr10	30655772	30656026		chr15	81521944	81522374	5.34	-0.31	5.65	0.00011	0.00291
chr10	39224473	39224913		chr5	92754773	92755463	5.27	-0.31	5.58	0.000118	0.00308
chr10	43559655	43560021		chr6	73523744	73524100	5.17	-0.31	5.48	0.000119	0.00308
chr10	44391681	44392348		chr8	72189439	72189876	5.3	-0.31	5.61	0.000127	0.00324
chr10	46689812	46690091		chr15	25769959	25770474	5.22	-0.31	5.53	0.000129	0.00324
chr10	50591942	50592762		chr4	40233034	40233540	5.64	0.34	5.31	0.000129	0.00324
chr10	61355602	61356014		chr5	119584977	119585425	5.87	0.78	5.09	0.000134	0.00334
chr10	61416028	61416309		chr2	84774829	84775178	5.32	-0.31	5.63	0.000137	0.00336
chr10	61819994	61820240		chr4	99675150	99675690	5.39	-0.31	5.7	0.000138	0.00336
chr10	62892740	62893726		chr6	122770186	122770785	5.73	-0.31	6.04	0.000141	0.00336
chr10	62895505	62895951		chr19	5846372	5847058	6.13	1.03	5.1	0.000141	0.00336
chr10	62898199	62898454		chr4	135312875	135313531	5.19	-0.31	5.5	0.000141	0.00336
chr10	63177044	63177497		chr2	29729371	29729852	5.62	0.34	5.29	0.000144	0.00339
chr10	68137248	68137840		chr1	156037133	156037675	6.19	1.09	5.1	0.000149	0.00347
chr10	68180023	68180546		chr3	34757832	34758257	5.44	0.34	5.11	0.000151	0.00348
chr10	68541491	68541903		chr11	109362276	109362747	5.22	-0.31	5.53	0.000152	0.00348
chr10	74919300	74919773		chr9	27313280	27313940	5.25	-0.31	5.56	0.000154	0.00348
chr10	76028062	76028309		chr15	74960617	74961307	6.01	0.97	5.04	0.000157	0.00353
chr10	77572367	77573008		chr5	103724220	103725053	5.9	0.61	5.28	0.00016	0.00357
chr10	79840912	79841257		chr1	150496663	150497206	5.16	-0.31	5.47	0.000164	0.00361
chr10	80075294	80075652		chr15	51782427	51782865	5.47	0.08	5.39	0.000168	0.00368
chr10	81141089	81142002		chr12	110471171	110471809	5.32	-0.31	5.63	0.000169	0.00368
chr10	84910245	84911193		chr3	7682581	7683198	5.32	-0.31	5.63	0.000177	0.0038
chr10	85539569	85540170		chr2	170184461	170185125	5.32	-0.31	5.63	0.000183	0.00391
chr10	88513212	88514070		chr4	141598275	141598891	5.52	0.38	5.14	0.000186	0.00394
chr10	95264860	95265234		chr11	117974566	117975071	5.22	0.08	5.14	0.000188	0.00394
chr10	95312837	95313451		chr2	179192794	179193268	5.31	-0.31	5.62	0.000191	0.00397
chr10	95456075	95456390		chr9	70477209	70477699	5.77	1	4.76	0.000199	0.0041
chr10	95883782	95884117		chr11	100939553	100940005	6.5	1.88	4.62	0.000204	0.00415
chr10	99353426	99353948		chr15	88837469	88838481	6.4	1.39	5	0.000204	0.00415
chr10	106188061	106188507		chr15	75115177	75115697	5.47	0.38	5.08	0.000209	0.00422
chr10	108286707	108287396		chr1	72228785	72229291	5.19	-0.31	5.5	0.000219	0.00438
chr10	110854768	110855022		chr7	112691131	112691822	5.44	-0.31	5.75	0.000222	0.0044
chr10	115160236	115160474		chr10	81141089	81142002	5.24	0.08	5.17	0.000235	0.00463
chr10	120171182	120171889		chr6	149131126	149131514	5.12	-0.31	5.43	0.000238	0.00463
chr10	128269918	128270932		chr13	56115999	56116507	5.3	0.19	5.11	0.000239	0.00463
chr10	128711373	128711792		chr9	62829768	62830300	5.9	1.17	4.73	0.000248	0.00476
chr10	130419992	130420302		chr8	63929516	63930092	5.13	-0.31	5.44	0.000253	0.00483
chr11	5499046	5499418		chr10	74919300	74919773	5.27	-0.31	5.58	0.000261	0.00491
chr11	8569248	8569871		chr9	120001843	120002373	5.64	0.71	4.93	0.000261	0.00491
chr11	9115826	9116461		chr17	45458834	45459336	5.62	0.59	5.02	0.000279	0.00519
chr11	9116988	9117388		chr5	24170055	24170416	5.05	0.05	5	0.000281	0.00519
chr11	11809248	11809474		chr6	91576024	91576420	5.31	0.56	4.76	0.000283	0.00519
chr11	11905004	11905403		chr11	58199249	58199743	4.91	-0.31	5.21	0.000284	0.00519
chr11	12467224	12467659		chr11	27213242	27213820	4.94	-0.31	5.25	0.000299	0.00542
chr11	12469663	12469977		chr4	118639042	118639433	5.29	0.47	4.82	0.000302	0.00544
chr11	16345161	16346049		chr4	53338981	53339998	6.44	1.76	4.68	0.000312	0.00557
chr11	16498385	16499040		chr11	33537460	33538093	5.16	-0.31	5.47	0.000314	0.00557
chr11	17460930	17461471		chr1	77453789	77454209	5.32	0.56	4.76	0.000336	0.00593
chr11	20143776	20144135		chr9	57780539	57781037	5.45	0.57	4.88	0.000342	0.00599
chr11	20395419	20395882		chr15	38077657	38078047	5.15	-0.31	5.46	0.000354	0.00615
chr11	21336671	21337214		chr6	148992289	148992646	4.96	-0.31	5.27	0.000379	0.00655
chr11	27213242	27213820		chr10	84910245	84911193	5.26	-0.31	5.57	0.000387	0.00664
chr11	29048119	29048652		chr15	59103864	59104400	4.9	-0.31	5.21	0.00039	0.00664
chr11	29130259	29130944		chr17	53478488	53479028	5.75	1.03	4.71	0.000394	0.00664
chr11	29653345	29653830		chr13	69534673	69535192	5.16	-0.31	5.47	0.000396	0.00664
chr11	29684324	29684662		chr2	30595041	30595568	5.02	-0.31	5.33	0.000398	0.00664
chr11	30750496	30750791		chr1	34073791	34074831	5.04	-0.31	5.35	0.000405	0.00672
chr11	33527398	33527861		chr1	133694371	133694782	5.19	-0.31	5.49	0.000409	0.00674
chr11	33537460	33538093		chr18	24444291	24444779	5.13	-0.31	5.44	0.000414	0.00676
chr11	43766992	43767439		chr10	108286707	108287396	5.01	-0.31	5.32	0.000415	0.00676
chr11	48870743	48872072		chr13	111553090	111553496	5.62	0.85	4.77	0.000421	0.00681
chr11	48992082	48992688		chr14	8459678	8460157	5.07	0.08	4.99	0.000439	0.00705
chr11	48994146	48994490		chr12	12803668	12804092	5.15	0.19	4.96	0.000443	0.00707
chr11	49081399	49081736		chr4	142166227	142166703	4.96	-0.31	5.27	0.000453	0.00718
chr11	49659087	49659393		chr6	86526401	86526747	4.63	-0.31	4.94	0.00048	0.00757
chr11	50897393	50897811		chr4	129556489	129556855	5.09	0.38	4.7	0.000498	0.0078
chr11	52359739	52360020		chr2	152349728	152350265	5.35	0.56	4.79	0.000507	0.00788
chr11	53202409	53202718		chr10	77572367	77573008	5.4	0.76	4.64	0.000509	0.00788
chr11	53762497	53764222		chr18	75344820	75345310	5.05	-0.31	5.36	0.000522	0.00791
chr11	53769514	53770267		chr1	156674230	156674684	5.28	0.9	4.39	0.000524	0.00791
chr11	54971769	54972249		chr11	58214597	58215090	5.45	0.85	4.6	0.000524	0.00791
chr11	55323906	55324241		chr3	142559826	142560268	4.74	-0.31	5.05	0.000532	0.00791
chr11	58199249	58199743		chr3	88510119	88510489	5	-0.31	5.31	0.000536	0.00791
chr11	58211331	58211767		chr17	78882319	78882864	5.22	-0.31	5.53	0.000537	0.00791
chr11	58214597	58215090		chr11	72690024	72690523	5.04	-0.31	5.35	0.000538	0.00791
chr11	59893087	59893503		chr17	69277158	69277683	5.18	-0.31	5.49	0.000539	0.00791
chr11	62428919	62429283		chr16	13748827	13749253	4.82	-0.31	5.13	0.000539	0.00791
chr11	62430580	62430827		chr9	109054701	109055066	5.08	0.61	4.47	0.000557	0.00812
chr11	62435523	62435737		chr4	16070760	16071189	4.88	-0.31	5.19	0.00056	0.00812
chr11	62508872	62509103		chr16	9132824	9133262	4.7	-0.31	5.01	0.00057	0.00822
chr11	62510947	62511363		chr17	29660466	29660907	5.62	1.25	4.37	0.000582	0.00835
chr11	63898507	63898935		chr7	96204698	96205228	5.31	0.34	4.97	0.00059	0.00838
chr11	67011687	67012057		chrX	13431234	13431687	4.81	-0.31	5.12	0.000591	0.00838
chr11	67376395	67376757		chr16	10785362	10786145	5.98	1.52	4.45	0.000596	0.00841
chr11	72285825	72286441		chr3	88336540	88337037	4.98	-0.31	5.29	0.000609	0.00855
chr11	72287680	72287982		chr1	12744456	12745209	6.16	1.51	4.64	0.000613	0.00855
chr11	72301248	72302201		chr6	100635124	100635458	4.96	0.08	4.88	0.000624	0.00866
chr11	72690024	72690523		chr13	54605409	54605847	4.81	0.05	4.76	0.000627	0.00866
chr11	76287306	76287737		chr11	16345161	16346049	5.76	0.78	4.99	0.000641	0.00879
chr11	77673515	77673915		chr1	191946344	191946718	5.12	0.45	4.67	0.000661	0.00902
chr11	78262109	78262408		chr6	125411275	125411666	5.7	1.3	4.4	0.000666	0.00902
chr11	78318303	78318520		chr11	53769514	53770267	6.97	3.23	3.74	0.000668	0.00902
chr11	79002138	79003052		chr17	47739268	47739799	4.99	-0.31	5.3	0.000676	0.00908
chr11	79003430	79003958		chr3	34756482	34757050	5.15	-0.31	5.46	0.000692	0.00924
chr11	79976260	79976521		chr8	126603000	126603588	4.93	-0.31	5.24	0.000695	0.00924
chr11	80098611	80099126		chr7	28381069	28381678	5.46	0.85	4.61	0.000726	0.00957
chr11	80818163	80818452		chr18	75464887	75465438	5.72	1.26	4.46	0.000727	0.00957
chr11	81620577	81620966		chr13	47855235	47856246	5.91	1.66	4.25	0.000735	0.00962
chr11	83077975	83078469		chr3	18696927	18697454	5.06	-0.31	5.37	0.00074	0.00963
chr11	88047506	88047735		chr15	50900364	50901020	5.35	0.8	4.56	0.000743	0.00963
chr11	88690040	88690452		chr2	13956462	13956936	5.26	0.61	4.64	0.00077	0.00982
chr11	88996407	88996868		chr13	24604696	24605042	4.9	-0.31	5.21	0.000775	0.00982
chr11	88998564	88998826		chr12	69371432	69372091	5.11	0.57	4.54	0.000781	0.00982
chr11	88999204	89000084		chr14	79481725	79482113	4.77	-0.31	5.08	0.000783	0.00982
chr11	97412203	97412550		chr8	22508719	22509172	4.71	-0.31	5.02	0.000784	0.00982
chr11	97661863	97662148		chr16	8728219	8728767	4.62	-0.31	4.93	0.000786	0.00982
chr11	98682339	98682797		chr9	20835591	20836083	5.25	1	4.25	0.000788	0.00982
chr11	100939553	100940005		chr8	89003504	89003988	4.8	0.19	4.62	0.000789	0.00982
chr11	102329590	102329808		chr1	63442190	63442624	4.75	-0.31	5.06	0.000819	0.0101
chr11	102819709	102819904		chr2	166157213	166157700	5.53	1.02	4.51	0.000821	0.0101
chr11	103935793	103936149		chr2	69883864	69884245	4.59	-0.31	4.89	0.000838	0.0101
chr11	107352635	107353013		chr15	14273759	14274178	4.7	-0.31	5.01	0.000839	0.0101
chr11	109362276	109362747		chr16	73011383	73011695	4.53	-0.31	4.84	0.000839	0.0101
chr11	109362904	109363182		chr10	39224473	39224913	5.02	-0.31	5.33	0.00084	0.0101
chr11	113709999	113710463		chr11	80098611	80099126	5.42	0.85	4.57	0.000843	0.0101
chr11	115412123	115412467		chrX	117316703	117317222	4.9	-0.31	5.21	0.000854	0.0102
chr11	115841726	115842196		chr2	32153480	32153906	4.67	-0.31	4.98	0.000855	0.0102
chr11	117091556	117092186		chr9	40240355	40240730	5.2	0.57	4.62	0.000856	0.0102
chr11	117308097	117308553		chr16	84769141	84769516	5.11	-0.31	5.42	0.000861	0.0102
chr11	117321886	117322147		chr2	12557818	12558275	4.72	-0.31	5.03	0.000873	0.0103
chr11	117875639	117876006		chr10	21829162	21829697	4.85	-0.31	5.16	0.000891	0.0104
chr11	117888074	117888374		chr19	51741818	51742445	4.67	-0.31	4.98	0.000899	0.0105
chr11	117889108	117889520		chr8	78068299	78068806	5.42	0.57	4.84	0.000921	0.0107
chr11	117890412	117890723		chr14	19861220	19861690	5	-0.31	5.31	0.000923	0.0107
chr11	117932267	117932550		chr11	113709999	113710463	4.55	-0.31	4.86	0.00093	0.0107
chr11	117962149	117962751		chr5	137115914	137116458	5.49	0.96	4.54	0.000936	0.0107
chr11	117963425	117963761		chr14	31025647	31026122	5.05	0.38	4.67	0.000942	0.0107
chr11	117972742	117973081		chr10	50591942	50592762	6.34	2.13	4.21	0.000997	0.0113
chr11	117974566	117975071		chr3	89800102	89800601	4.61	-0.31	4.92	0.001	0.0113
chr11	117975173	117976709		chr1	15804184	15804774	4.59	-0.31	4.89	0.00101	0.0114
chr11	118007840	118008149		chr12	12787109	12787588	5.35	0.57	4.77	0.00102	0.0114
chr11	118401851	118402114		chr15	7116630	7117151	5.1	0.05	5.05	0.00103	0.0114
chr11	119392178	119392578		chr1	166125088	166125545	4.8	-0.31	5.11	0.00103	0.0114
chr11	119392682	119393257		chr4	141559101	141559518	4.36	-0.31	4.67	0.00104	0.0115
chr12	4557020	4557396		chrX	129746000	129746369	4.66	-0.31	4.97	0.00105	0.0115
chr12	10603892	10604163		chr4	133813764	133814354	4.69	-0.31	5	0.00106	0.0116
chr12	12784245	12784773		chr2	153168056	153168560	4.97	-0.31	5.28	0.00107	0.0117
chr12	12787109	12787588		chr16	35938481	35939515	6.62	2.31	4.31	0.00111	0.012
chr12	12803668	12804092		chr10	4249329	4249669	4.38	-0.31	4.69	0.00114	0.0123
chr12	12943085	12943888		chr2	130959017	130959352	4.45	-0.31	4.76	0.00114	0.0123
chr12	12986780	12987085		chr14	7953858	7954396	4.77	-0.31	5.08	0.00115	0.0124
chr12	21462261	21463350		chr7	129420950	129421660	5.01	-0.31	5.31	0.00116	0.0124
chr12	26469091	26469470		chr11	9116988	9117388	4.94	-0.31	5.24	0.00117	0.0124
chr12	31225400	31225906		chr5	114897242	114897805	4.63	-0.31	4.94	0.00117	0.0124
chr12	35642318	35642864		chr15	12549448	12550123	4.93	-0.31	5.24	0.00118	0.0124
chr12	41386685	41387025		chr11	88996407	88996868	5.48	0.96	4.52	0.00118	0.0124
chr12	41687606	41687894		chr17	26715536	26716057	5.53	1.43	4.11	0.00118	0.0124
chr12	55667173	55667604		chr5	12872761	12873321	5.04	-0.31	5.35	0.0012	0.0125
chr12	63113021	63113360		chr14	78289000	78289392	4.57	-0.31	4.88	0.0012	0.0125
chr12	69371432	69372091		chr15	5152369	5152818	4.37	-0.31	4.67	0.00122	0.0126
chr12	70711026	70711337		chr12	4557020	4557396	4.52	-0.31	4.83	0.00123	0.0126
chr12	76532030	76532318		chr15	76285516	76285813	4.83	-0.31	5.14	0.00124	0.0127
chr12	76901564	76901817		chr5	53505576	53506048	4.63	-0.31	4.94	0.00125	0.0127
chr12	80116645	80117107		chr1	64732663	64733238	5.23	0.67	4.56	0.00126	0.0127
chr12	86329051	86329375		chr18	65833122	65833594	4.82	-0.31	5.13	0.00126	0.0127
chr12	86498798	86499259		chr3	86845083	86845511	4.79	-0.31	5.1	0.00126	0.0127
chr12	86501508	86502194		chr11	115841726	115842196	4.54	0.05	4.49	0.00126	0.0127
chr12	86504300	86504782		chr9	122310732	122311173	5.19	0.57	4.62	0.00127	0.0127
chr12	86802319	86802583		chr18	82777554	82777921	4.85	0.19	4.67	0.00128	0.0127
chr12	86885707	86886097		chr3	142529988	142530600	5.53	1.32	4.21	0.0013	0.0129
chr12	86899491	86899868		chr10	20347657	20348028	4.48	-0.31	4.79	0.0013	0.0129
chr12	86903919	86904269		chr10	68137248	68137840	5.17	0.56	4.61	0.00131	0.0129
chr12	86912426	86912759		chr6	92247338	92247842	4.49	-0.31	4.8	0.00132	0.013
chr12	91384356	91384666		chr7	19281357	19282031	5.95	1.79	4.16	0.00134	0.0131
chr12	91683601	91683906		chr11	77673515	77673915	4.64	-0.31	4.95	0.00134	0.0131
chr12	95437242	95437663		chr10	99353426	99353948	5.55	1.31	4.24	0.00137	0.0132
chr12	103433336	103434917		chr2	23457451	23457795	4.66	-0.31	4.97	0.00137	0.0132
chr12	104247531	104247934		chr15	75633819	75634616	4.95	-0.31	5.26	0.00137	0.0132
chr12	105757809	105758143		chr11	29684324	29684662	4.6	-0.31	4.91	0.00138	0.0132
chr12	107028837	107029332		chr16	8778594	8779083	4.54	-0.31	4.85	0.0014	0.0132
chr12	109530638	109530958		chr13	34002552	34002962	5.27	0.63	4.64	0.0014	0.0132
chr12	109881225	109881491		chr11	63898507	63898935	4.89	-0.31	5.2	0.00141	0.0132
chr12	110471171	110471809		chr4	84224276	84224941	4.99	-0.31	5.3	0.00141	0.0132
chr12	110472229	110472594		chr3	133524537	133525187	4.87	-0.31	5.18	0.00142	0.0132
chr12	110601952	110602177		chr7	104218880	104219444	4.82	-0.31	5.13	0.00142	0.0132
chr12	114067184	114067445		chr14	99354049	99354414	4.45	-0.31	4.76	0.00142	0.0132
chr13	6059983	6060191		chr10	62892740	62893726	5.54	0.85	4.69	0.00142	0.0132
chr13	8921665	8922129		chr12	86912426	86912759	4.29	-0.31	4.6	0.00143	0.0132
chr13	13446796	13447195		chr3	103058193	103059094	5.92	1.6	4.32	0.00143	0.0132
chr13	13450955	13451322		chr13	44722096	44722612	4.9	-0.31	5.21	0.00145	0.0133
chr13	21225222	21225557		chr9	58272014	58272469	4.41	-0.31	4.72	0.00146	0.0133
chr13	21865562	21865984		chr11	98682339	98682797	4.51	-0.31	4.82	0.00146	0.0133
chr13	24604696	24605042		chr4	136310817	136311136	4.39	-0.31	4.7	0.00146	0.0133
chr13	26113683	26114106		chr6	122341043	122341368	4.51	-0.31	4.82	0.00148	0.0134
chr13	34002552	34002962		chr9	21015731	21016150	5.61	0.97	4.64	0.00149	0.0134
chr13	34108886	34109253		chr4	55477407	55477837	4.78	0.05	4.73	0.00149	0.0134
chr13	34109603	34110174		chr15	88708823	88709365	4.96	-0.31	5.26	0.00151	0.0135
chr13	37436292	37436613		chr3	68492370	68492883	5.7	1.66	4.04	0.00154	0.0137
chr13	39441076	39441298		chr5	120887462	120887936	4.74	-0.31	5.05	0.00155	0.0138
chr13	40868857	40869313		chr17	34187335	34187930	5.25	0.78	4.47	0.00157	0.0139
chr13	40916687	40916872		chr11	117962149	117962751	4.75	-0.31	5.06	0.00159	0.014
chr13	44085689	44085974		chr6	122765171	122765571	4.75	-0.31	5.06	0.00159	0.014
chr13	44086032	44086343		chr19	48649958	48650453	4.74	0.38	4.36	0.00164	0.0144
chr13	44705239	44705452		chr2	70806022	70806495	5.85	1.76	4.09	0.00164	0.0144
chr13	44722096	44722612		chr11	117091556	117092186	4.37	-0.31	4.68	0.00165	0.0144
chr13	46727945	46728230		chr4	156200714	156201145	4.92	0.57	4.34	0.00171	0.0148
chr13	47855235	47856246		chr8	84655599	84656012	4.97	0.61	4.35	0.00171	0.0148
chr13	54215891	54216175		chr6	3399278	3399756	4.52	-0.31	4.83	0.00172	0.0148
chr13	54602591	54603111		chr7	133114980	133115348	4.47	-0.31	4.78	0.00173	0.0149
chr13	54605409	54605847		chr10	61355602	61356014	4.77	-0.31	5.08	0.00176	0.0151
chr13	54687916	54688236		chr5	149112566	149112840	4.19	-0.31	4.5	0.00178	0.0152
chr13	55247379	55247703		chr9	37485233	37485533	4.42	-0.31	4.73	0.00179	0.0152
chr13	56115999	56116507		chr9	78319531	78319946	4.92	0.76	4.16	0.00179	0.0152
chr13	59646664	59646950		chr7	107207913	107208286	4.79	-0.31	5.09	0.0018	0.0153
chr13	66711036	66711366		chr14	79110058	79110439	5.23	0.78	4.45	0.00182	0.0153
chr13	67425669	67426034		chr1	140453580	140453985	4.57	-0.31	4.88	0.00182	0.0153
chr13	67743959	67744280		chr3	63641451	63641829	4.6	-0.31	4.91	0.00184	0.0153
chr13	69534673	69535192		chr8	120735932	120736358	4.4	0.08	4.32	0.00184	0.0153
chr13	76180168	76180468		chr6	118769693	118770266	4.59	-0.31	4.9	0.00185	0.0153
chr13	78255487	78255801		chr6	97208406	97208730	4.54	-0.31	4.85	0.00185	0.0153
chr13	80518925	80519218		chr2	26493409	26493786	4.57	-0.31	4.88	0.00186	0.0153
chr13	92332243	92332470		chr2	20669291	20669825	5.12	0.63	4.48	0.00187	0.0153
chr13	95534231	95534441		chrX	36837128	36837601	4.33	-0.31	4.64	0.00187	0.0153
chr13	97782169	97782417		chr7	19816266	19816683	5.28	0.85	4.44	0.00189	0.0154
chr13	111553090	111553496		chr1	64733483	64733970	4.81	-0.31	5.12	0.00189	0.0154
chr13	114278733	114279140		chr18	33835991	33836260	4.12	-0.31	4.43	0.00189	0.0154
chr14	7953858	7954396		chr6	67030379	67030777	4.15	-0.31	4.46	0.0019	0.0154
chr14	8459678	8460157		chr4	135581448	135582132	5.47	1.12	4.35	0.00192	0.0155
chr14	19861220	19861690		chr17	5052150	5052484	4.4	-0.31	4.71	0.00193	0.0155
chr14	21486139	21486537		chr7	16004117	16004621	4.29	-0.31	4.6	0.00193	0.0155
chr14	27436836	27437472		chr12	26469091	26469470	4.71	-0.31	5.02	0.00199	0.0157
chr14	31025647	31026122		chr11	117889108	117889520	5.39	1.09	4.3	0.00199	0.0157
chr14	34258543	34258794		chr14	77250712	77251171	4.85	0.34	4.52	0.00199	0.0157
chr14	40864825	40865154		chr2	154426703	154427121	4.33	-0.31	4.64	0.00199	0.0157
chr14	40892215	40892659		chr10	30655772	30656026	4.11	-0.31	4.42	0.00199	0.0157
chr14	46338846	46339114		chr6	52680536	52681161	4.69	-0.31	5	0.002	0.0157
chr14	48654675	48654997		chr17	12998482	12998840	4.35	-0.31	4.66	0.00202	0.0159
chr14	48655072	48655274		chr4	148084077	148084530	5.27	1.31	3.96	0.00203	0.0159
chr14	48700991	48701317		chr11	33527398	33527861	4.38	-0.31	4.69	0.00205	0.016
chr14	49275424	49275719		chr2	157376094	157376999	5.4	0.8	4.6	0.00206	0.0161
chr14	52022336	52022571		chr11	79003430	79003958	5.07	0.57	4.49	0.00207	0.0161
chr14	55603779	55604752		chr3	122471609	122471981	4.55	-0.31	4.86	0.00209	0.0162
chr14	60957735	60958231		chr4	34911069	34911899	6.05	1.95	4.1	0.00214	0.0165
chr14	63500194	63500674		chr9	27164829	27165307	4.69	0.34	4.36	0.00215	0.0165
chr14	66122367	66122601		chr1	54484673	54485304	4.58	-0.31	4.88	0.00216	0.0165
chr14	70634688	70635199		chr14	76151104	76151465	4.4	0.05	4.35	0.00223	0.017
chr14	76151104	76151465		chr11	119392178	119392578	4.08	-0.31	4.39	0.00223	0.017
chr14	76495125	76495403		chr10	68541491	68541903	4.13	-0.31	4.44	0.00223	0.017
chr14	76515583	76515939		chr11	67376395	67376757	4.28	-0.31	4.59	0.00224	0.017
chr14	77250712	77251171		chr17	94687637	94688131	4.47	-0.31	4.77	0.00225	0.017
chr14	77519296	77519725		chr9	58249445	58249892	5.79	0.56	5.24	0.00225	0.017
chr14	77904051	77904646		chr11	97412203	97412550	4.49	-0.31	4.79	0.0023	0.0172
chr14	78289000	78289392		chr11	16498385	16499040	4.71	0.38	4.33	0.0023	0.0172
chr14	79110058	79110439		chr3	116597974	116598357	4.25	-0.31	4.56	0.00231	0.0172
chr14	79425760	79425980		chr5	136934013	136934302	4.32	-0.31	4.62	0.00231	0.0172
chr14	79481725	79482113		chr7	84776018	84776334	4.29	0.05	4.24	0.00232	0.0172
chr14	86396088	86396363		chr5	38697955	38698501	4.63	0.08	4.55	0.00235	0.0174
chr14	87044561	87044855		chr1	133084180	133084560	4.61	-0.31	4.91	0.00237	0.0175
chr14	99339547	99340677		chr6	119418754	119419108	4.42	-0.31	4.73	0.00239	0.0175
chr14	99354049	99354414		chr11	20143776	20144135	5.15	0.63	4.51	0.00239	0.0175
chr14	100284527	100284960		chr2	179580391	179580854	4.18	-0.31	4.48	0.0024	0.0175
chr14	105859016	105859848		chr5	135962203	135962719	4.92	0.57	4.35	0.00241	0.0175
chr14	105860956	105861249		chr5	113262583	113262898	4.26	-0.31	4.57	0.00242	0.0175
chr15	5152369	5152818		chr3	135547322	135547618	4.25	-0.31	4.55	0.00243	0.0175
chr15	7115231	7116076		chr19	34640597	34640977	4.52	0.19	4.33	0.00243	0.0175
chr15	7116630	7117151		chr17	10078946	10079287	4.21	-0.31	4.52	0.00244	0.0175
chr15	8161830	8162282		chr6	39446117	39446455	4.21	-0.31	4.52	0.00244	0.0175
chr15	8831973	8832459		chr9	28613857	28614383	4.59	-0.31	4.89	0.00245	0.0176
chr15	10977169	10977413		chr16	35869018	35869516	5.24	1.09	4.15	0.00247	0.0176
chr15	12202584	12202882		chr17	36997478	36997762	4.12	-0.31	4.43	0.00248	0.0177
chr15	12203571	12203985		chr4	105301579	105301990	5.04	1.17	3.86	0.00249	0.0177
chr15	12549448	12550123		chr2	32174412	32174801	4.5	0.05	4.46	0.00249	0.0177
chr15	14273759	14274178		chr16	32510921	32511201	4.1	-0.31	4.41	0.0025	0.0177
chr15	19863968	19864294		chr6	125354733	125355023	4.46	0.05	4.41	0.00251	0.0177
chr15	22761145	22761459		chr2	146631048	146631629	4.55	-0.31	4.85	0.00251	0.0177
chr15	25769959	25770474		chr19	7261401	7261946	4.59	-0.31	4.9	0.00252	0.0177
chr15	34067170	34067534		chr8	46739321	46739685	4.38	0.05	4.33	0.00254	0.0178
chr15	34567979	34568381		chr5	123158048	123158412	4.57	-0.31	4.88	0.00256	0.0179
chr15	36760183	36760440		chr13	37436292	37436613	4.41	-0.31	4.72	0.00259	0.018
chr15	38077657	38078047		chr17	31819301	31819704	4.74	0.63	4.11	0.00261	0.0181
chr15	38470287	38470701		chr7	3212093	3212418	4.78	0.57	4.2	0.00262	0.0181
chr15	39780660	39781004		chr17	25756822	25757230	4.17	-0.31	4.48	0.00263	0.0182
chr15	50900364	50901020		chr1	36985840	36986240	4.49	-0.31	4.79	0.00265	0.0183
chr15	51782427	51782865		chr2	43365767	43366249	4.56	-0.31	4.87	0.00268	0.0184
chr15	51877406	51877685		chr5	22574204	22574524	4.18	-0.31	4.49	0.0027	0.0185
chr15	58306416	58306703		chr19	16491659	16491944	3.9	-0.31	4.21	0.00273	0.0186
chr15	59103864	59104400		chr11	50897393	50897811	4.85	0.38	4.47	0.00274	0.0186
chr15	62092781	62093126		chr14	60957735	60958231	4.26	-0.31	4.56	0.00275	0.0186
chr15	65926421	65926778		chr19	55543146	55543677	4.5	-0.31	4.81	0.00275	0.0186
chr15	74960617	74961307		chr16	97535714	97536276	4.68	0.61	4.07	0.00276	0.0186
chr15	74967647	74968501		chr18	20489582	20489993	4.63	-0.31	4.94	0.00277	0.0186
chr15	74989028	74989955		chr5	120907354	120907838	4.98	0.85	4.13	0.00278	0.0186
chr15	75065641	75066042		chr15	103520081	103520325	3.97	-0.31	4.28	0.00278	0.0186
chr15	75115177	75115697		chr1	191986787	191987132	4.4	0.08	4.33	0.00278	0.0186
chr15	75633819	75634616		chr5	104442843	104443306	4.47	-0.31	4.78	0.00278	0.0186
chr15	76242996	76243570		chr3	16482652	16483062	4.21	-0.31	4.52	0.0028	0.0186
chr15	76285516	76285813		chr17	36023451	36023993	5.43	1.2	4.23	0.00282	0.0186
chr15	77058395	77059742		chr7	141099823	141100104	4.12	-0.31	4.43	0.00282	0.0186
chr15	77355427	77356768		chr15	34067170	34067534	4.14	-0.31	4.45	0.00284	0.0186
chr15	77798821	77799063		chr10	128711373	128711792	4.67	0.19	4.48	0.00284	0.0186
chr15	78066583	78066812		chr1	180888661	180889185	5.22	0.57	4.64	0.00285	0.0186
chr15	78896164	78896385		chr1	167915797	167916271	5.11	0.96	4.15	0.00285	0.0186
chr15	79403235	79403831		chr3	111375263	111375616	4.48	0.05	4.43	0.00286	0.0186
chr15	81518081	81518358		chr13	40868857	40869313	4.67	0.59	4.07	0.00286	0.0186
chr15	81521944	81522374		chr10	68180023	68180546	4.38	-0.31	4.69	0.00287	0.0186
chr15	84723546	84723844		chr6	127245867	127246224	5.32	1.17	4.14	0.00288	0.0186
chr15	88708823	88709365		chr11	43766992	43767439	4.3	-0.31	4.61	0.00288	0.0186
chr15	88837469	88838481		chr1	86311147	86311529	4.16	-0.31	4.47	0.00289	0.0186
chr15	88867472	88867913		chr15	12202584	12202882	4.46	-0.31	4.77	0.00289	0.0186
chr15	98146703	98147044		chr14	77904051	77904646	5.34	1.03	4.3	0.0029	0.0186
chr15	98993164	98993394		chr4	13421597	13421864	4.1	-0.31	4.41	0.00292	0.0187
chr15	99386149	99386600		chr9	62819599	62819919	4.32	0.05	4.28	0.00293	0.0187
chr15	103520081	103520325		chr7	104243735	104244074	4.41	0.19	4.23	0.00293	0.0187
chr16	8728219	8728767		chr6	136497908	136498179	4.24	-0.31	4.55	0.00298	0.0189
chr16	8778594	8779083		chr18	21408310	21408791	4.68	0.45	4.23	0.00299	0.0189
chr16	9132824	9133262		chr15	75065641	75066042	4.89	0.88	4.01	0.00302	0.019
chr16	9267201	9267546		chr4	134116969	134117370	3.91	-0.31	4.22	0.00302	0.019
chr16	10467573	10468017		chr13	80518925	80519218	4.28	0.19	4.09	0.00305	0.0192
chr16	10785362	10786145		chr6	95238897	95239259	4.11	-0.31	4.42	0.0031	0.0195
chr16	10814715	10815192		chr5	136940836	136941313	5.42	1.44	3.98	0.00311	0.0195
chr16	11008175	11008459		chr3	34745152	34745600	4.44	-0.31	4.75	0.00312	0.0195
chr16	13118884	13119162		chr16	57174488	57174771	4.11	-0.31	4.42	0.00314	0.0195
chr16	13748827	13749253		chr1	84332780	84333506	4.85	0.56	4.29	0.00314	0.0195
chr16	13750035	13750225		chr9	11441243	11441733	4.35	0.08	4.28	0.00318	0.0197
chr16	16367656	16368087		chr16	97534800	97535346	5.15	0.85	4.3	0.0032	0.0198
chr16	22411887	22412110		chr2	157574815	157575443	5.15	1.09	4.06	0.00322	0.0199
chr16	22412901	22413244		chr3	35693037	35693315	3.93	-0.31	4.24	0.00324	0.0199
chr16	23020569	23020922		chr4	141284504	141284887	4.14	-0.31	4.45	0.00328	0.0201
chr16	23098020	23098375		chr11	81620577	81620966	4.33	-0.31	4.64	0.00328	0.0201
chr16	23609186	23610280		chr6	92244663	92244940	3.98	-0.31	4.29	0.00329	0.0201
chr16	23988406	23989068		chr6	6140421	6140822	4.83	0.57	4.26	0.00331	0.0201
chr16	25517234	25517552		chr11	11905004	11905403	4.37	-0.31	4.68	0.00331	0.0201
chr16	29683254	29683591		chr11	20395419	20395882	4.25	-0.31	4.56	0.00332	0.0201
chr16	30213659	30213919		chr13	66711036	66711366	4.4	-0.31	4.71	0.00337	0.0204
chr16	32510921	32511201		chr5	123014650	123014996	4.83	0.78	4.05	0.00338	0.0204
chr16	33508146	33508542		chr15	12203571	12203985	4.74	0.34	4.41	0.00345	0.0207
chr16	33756217	33756516		chrX	36772650	36772971	4.25	-0.31	4.56	0.00348	0.0208
chr16	35800203	35800495		chr7	140959391	140959887	5.03	0.85	4.18	0.00349	0.0208
chr16	35869018	35869516		chr4	140640157	140640464	4.07	-0.31	4.38	0.00349	0.0208
chr16	35938481	35939515		chr4	55464137	55464619	4.65	0.57	4.07	0.0035	0.0208
chr16	36707838	36708232		chr3	75651677	75652056	4.27	-0.31	4.58	0.00352	0.021
chr16	37809107	37809495		chr14	40892215	40892659	4.23	-0.31	4.54	0.00354	0.021
chr16	42575690	42576048		chr5	131177183	131177614	4.38	-0.31	4.69	0.00355	0.021
chr16	42608992	42609278		chr6	38413374	38413677	3.98	-0.31	4.29	0.00355	0.021
chr16	42770130	42770545		chr10	21988365	21988761	4.09	-0.31	4.4	0.00357	0.021
chr16	42781981	42782342		chr4	115827845	115828133	4.6	0.63	3.97	0.00359	0.0211
chr16	46592855	46593218		chr6	111734001	111734483	5.6	1.86	3.74	0.00362	0.0212
chr16	48435481	48435975		chr5	77359600	77360092	4.01	-0.31	4.31	0.00367	0.0215
chr16	55888426	55888906		chr2	23002599	23003018	4.8	0.63	4.16	0.00368	0.0215
chr16	57174488	57174771		chr9	64546350	64547017	4.99	0.63	4.36	0.0037	0.0215
chr16	62854083	62854315		chr11	5499046	5499418	4.13	-0.31	4.44	0.00371	0.0216
chr16	64873779	64874178		chr6	144454271	144454798	5.66	1.61	4.04	0.00376	0.0218
chr16	69078247	69078344		chr3	135546277	135546929	4.69	0.34	4.35	0.00378	0.0218
chr16	73011383	73011695		chrX	20356338	20356618	3.93	-0.31	4.24	0.00379	0.0219
chr16	84769141	84769516		chr14	63500194	63500674	4.33	-0.31	4.64	0.0038	0.0219
chr16	84779207	84779509		chr1	36061091	36061448	4.26	-0.31	4.57	0.00383	0.0219
chr16	91372990	91373277		chr1	127783945	127784299	4.42	-0.31	4.73	0.00383	0.0219
chr16	93794879	93795287		chr18	34032018	34032547	5.23	0.98	4.25	0.00384	0.0219
chr16	93816116	93816943		chr2	168894647	168895046	3.98	-0.31	4.28	0.00384	0.0219
chr16	97534800	97535346		chr6	134035067	134035759	5.21	0.85	4.36	0.00393	0.0223
chr16	97535714	97536276		chr2	96314941	96315309	4.31	-0.31	4.61	0.00393	0.0223
chr17	5052150	5052484		chr2	157418565	157419002	4.37	0.08	4.29	0.00395	0.0224
chr17	10078946	10079287		chr10	11801694	11802190	4.43	-0.31	4.73	0.00397	0.0225
chr17	10367115	10367751		chr2	180709119	180709407	4.02	-0.31	4.33	0.00399	0.0225
chr17	10432379	10433221		chr1	119075953	119076378	4.96	0.57	4.39	0.004	0.0225
chr17	11876215	11876583		chr1	36987767	36988120	4.09	-0.31	4.4	0.00401	0.0225
chr17	12195052	12195430		chr5	100636727	100637152	4.94	1.03	3.9	0.00402	0.0225
chr17	12998482	12998840		chr13	21865562	21865984	4.34	-0.31	4.65	0.00404	0.0226
chr17	17196154	17196441		chr5	110806581	110806947	4.2	0.05	4.15	0.00405	0.0226
chr17	17838199	17838526		chr4	125535918	125536426	4.22	-0.31	4.53	0.00409	0.0228
chr17	23600690	23601015		chr13	13450955	13451322	4.25	-0.31	4.56	0.00412	0.0229
chr17	25756822	25757230		chr4	148085192	148085620	3.96	-0.31	4.27	0.00414	0.023
chr17	26715536	26716057		chr12	31225400	31225906	5.12	1.3	3.82	0.00416	0.023
chr17	26716229	26716470		chr1	164376854	164377434	5.59	1.96	3.63	0.0042	0.0232
chr17	27994420	27994655		chr19	45143590	45144029	4.53	0.63	3.9	0.00423	0.0232
chr17	28231099	28231351		chr2	87515613	87516182	4.8	0.36	4.44	0.00423	0.0232
chr17	28418410	28418853		chr9	21768417	21768873	4.35	-0.31	4.66	0.00424	0.0232
chr17	28784954	28785397		chr5	90224012	90224454	4.96	0.56	4.41	0.00424	0.0232
chr17	29081974	29082358		chr2	119504227	119504650	4.25	-0.31	4.55	0.00424	0.0232
chr17	29464120	29464427		chr14	100284527	100284960	4.22	0.05	4.17	0.00426	0.0232
chr17	29660466	29660907		chr1	13084778	13085225	4.18	-0.31	4.49	0.00428	0.0233
chr17	31808083	31808524		chr9	108753153	108753426	4.13	-0.31	4.44	0.0043	0.0233
chr17	31819301	31819704		chr11	58211331	58211767	3.85	-0.31	4.16	0.00431	0.0233
chr17	33901059	33901354		chr7	140941475	140941850	4.15	-0.31	4.45	0.00433	0.0234
chr17	33902533	33902779		chr18	46713518	46714166	5.06	0.78	4.28	0.00435	0.0234
chr17	33919467	33919798		chr19	55792689	55793089	4.43	0.08	4.35	0.0044	0.0237
chr17	34187335	34187930		chr9	120732699	120733046	4.14	-0.31	4.45	0.00441	0.0237
chr17	35301532	35302163		chr8	69333670	69333946	4.01	-0.31	4.32	0.00442	0.0237
chr17	35503891	35504281		chr17	28418410	28418853	5.45	1.47	3.97	0.00446	0.0238
chr17	36020485	36021234		chr1	80622461	80623046	5.24	1.37	3.87	0.00446	0.0238
chr17	36023451	36023993		chr14	21486139	21486537	4.88	0.96	3.92	0.00448	0.0239
chr17	36836923	36837138		chr16	10814715	10815192	5.32	1.54	3.77	0.00451	0.0239
chr17	36997478	36997762		chr4	123624473	123624857	4.51	-0.31	4.82	0.00452	0.0239
chr17	37079088	37079372		chr9	3563001	3563439	4.44	-0.31	4.75	0.00453	0.0239
chr17	41251172	41251457		chr3	75650684	75651088	3.94	-0.31	4.25	0.00458	0.0241
chr17	45458834	45459336		chr15	98146703	98147044	4.22	0.08	4.14	0.00458	0.0241
chr17	45601925	45602181		chr5	62743569	62743994	3.93	-0.31	4.24	0.0046	0.0242
chr17	45607091	45607435		chr16	42770130	42770545	4.8	0.85	3.95	0.00468	0.0245
chr17	47502671	47502938		chr9	63146538	63146984	5.22	1.3	3.92	0.00468	0.0245
chr17	47571608	47571968		chr2	119478134	119478430	4.16	0.08	4.08	0.00469	0.0245
chr17	47738143	47738491		chr2	84622341	84622691	4.17	0.19	3.99	0.00471	0.0245
chr17	47739268	47739799		chr18	58654909	58655191	3.77	-0.31	4.07	0.00472	0.0246
chr17	47887476	47887887		chr3	133518835	133519120	3.8	-0.31	4.11	0.00478	0.0247
chr17	47921105	47921561		chr7	43344193	43344422	3.8	-0.31	4.11	0.00478	0.0247
chr17	53478488	53479028		chr3	89800653	89801137	4.25	0.05	4.2	0.00478	0.0247
chr17	53569700	53570196		chr18	44365830	44366173	4.11	-0.31	4.42	0.00485	0.025
chr17	53595626	53595975		chr12	110472229	110472594	4.28	-0.31	4.59	0.00486	0.025
chr17	56876766	56877337		chr4	135804194	135804537	3.83	-0.31	4.14	0.00487	0.025
chr17	63533151	63533528		chr7	80188716	80189064	4.04	-0.31	4.35	0.00488	0.025
chr17	66479731	66480122		chr6	67170318	67170695	4.48	0.19	4.29	0.00489	0.025
chr17	66480188	66480592		chr16	23988406	23989068	5.65	1.82	3.83	0.00491	0.025
chr17	67693978	67694292		chr15	19863968	19864294	4.18	0.05	4.13	0.00491	0.025
chr17	69277158	69277683		chr3	153675821	153676132	4.36	0.05	4.31	0.00491	0.025
chr17	70828586	70829009		chr17	53569700	53570196	5.74	2.03	3.7	0.00494	0.025
chr17	70830003	70830267		chr11	83077975	83078469	5.55	1.88	3.67	0.00495	0.025
chr17	70866539	70866898		chr13	114278733	114279140	3.98	-0.31	4.29	0.00497	0.025
chr17	70900654	70901004		chr17	11876215	11876583	3.98	-0.31	4.29	0.00497	0.025
chr17	71485671	71486143		chr17	29464120	29464427	3.98	-0.31	4.29	0.00497	0.025
chr17	76499955	76500462		chr19	23152204	23152625	4.45	-0.31	4.76	0.00498	0.025
chr17	78882319	78882864		chr16	55888426	55888906	4.23	-0.31	4.54	0.00499	0.025
chr17	82306438	82306799		chr6	122707259	122707633	4.48	0.19	4.29	0.00499	0.025
chr17	82310335	82310659		chr6	88152230	88152481	4.1	0.08	4.02	0.00507	0.0254
chr17	88511051	88511415		chr3	93447383	93447688	3.8	-0.31	4.11	0.0051	0.0254
chr17	94687637	94688131		chr1	182031083	182031445	4.08	-0.31	4.39	0.0051	0.0254
chr18	3857287	3857513		chr3	86004856	86005149	3.82	-0.31	4.13	0.00511	0.0254
chr18	6774242	6774519		chr12	107028837	107029332	4.74	0.34	4.4	0.00518	0.0257
chr18	12508894	12509403		chr5	92112780	92113078	3.86	-0.31	4.17	0.00524	0.0259
chr18	16614773	16615005		chr3	95674197	95674651	4.9	0.78	4.13	0.00525	0.0259
chr18	20489582	20489993		chr6	125433646	125434034	4.34	0.08	4.26	0.00528	0.026
chr18	20762349	20762603		chr4	142071614	142071944	4.1	-0.31	4.41	0.0053	0.026
chr18	20943730	20944238		chr6	129180325	129180592	3.8	-0.31	4.11	0.00531	0.026
chr18	21408310	21408791		chr3	122434021	122434586	4.51	0.59	3.92	0.00531	0.026
chr18	24444291	24444779		chr4	83439192	83439500	3.89	-0.31	4.2	0.00532	0.026
chr18	30121635	30122056		chr6	122702895	122703219	4.56	0.05	4.51	0.00536	0.0262
chr18	33835991	33836260		chr6	5019170	5019629	4.14	-0.31	4.45	0.00537	0.0262
chr18	33842724	33842955		chr4	117373604	117374043	4.06	-0.31	4.37	0.00541	0.0263
chr18	34032018	34032547		chr7	107771400	107771752	4.55	0.38	4.17	0.00541	0.0263
chr18	36027100	36027519		chr17	63533151	63533528	4.1	-0.31	4.41	0.00543	0.0263
chr18	38601805	38602047		chr17	45601925	45602181	3.92	-0.31	4.23	0.00545	0.0264
chr18	38903863	38904082		chr12	109530638	109530958	4.17	-0.31	4.48	0.00549	0.0264
chr18	44365830	44366173		chr6	137669430	137669693	3.88	0.05	3.83	0.00549	0.0264
chr18	46597588	46598093		chr2	28607449	28607708	3.83	-0.31	4.14	0.00551	0.0265
chr18	46598343	46598656		chr6	122702363	122702773	4.86	0.57	4.28	0.00555	0.0267
chr18	46713518	46714166		chr17	17838199	17838526	4.14	0.08	4.06	0.00557	0.0267
chr18	46914395	46914774		chr3	11212512	11212861	3.76	-0.31	4.07	0.00558	0.0267
chr18	57318248	57318602		chr11	117308097	117308553	4.14	-0.31	4.45	0.00564	0.0269
chr18	58654909	58655191		chr11	17460930	17461471	5.75	1.94	3.82	0.00566	0.027
chr18	60843825	60844648		chr3	14999882	15000261	4.22	-0.31	4.53	0.0057	0.027
chr18	60848367	60848676		chr17	33919467	33919798	4.14	0.19	3.95	0.00571	0.027
chr18	65833122	65833594		chr5	28209841	28210208	4.27	-0.31	4.58	0.00571	0.027
chr18	67258992	67259238		chr16	16367656	16368087	3.89	-0.31	4.19	0.00572	0.027
chr18	75344820	75345310		chr17	31808083	31808524	4.36	0.19	4.17	0.00573	0.027
chr18	75360754	75361212		chr19	20923740	20924225	4.79	0.99	3.81	0.00574	0.027
chr18	75464887	75465438		chr10	15263324	15263890	3.88	-0.31	4.19	0.00575	0.027
chr18	75579396	75579713		chr14	77519296	77519725	4.04	-0.31	4.35	0.00576	0.027
chr18	76544118	76544390		chr2	117050276	117050613	3.67	-0.31	3.97	0.00578	0.027
chr18	82777554	82777921		chr7	100372129	100372464	4.12	-0.31	4.43	0.00579	0.027
chr19	5086650	5086923		chr17	23600690	23601015	4.79	0.85	3.95	0.0058	0.027
chr19	5806452	5806883		chr1	86526212	86526492	3.8	-0.31	4.11	0.0058	0.027
chr19	5809499	5809763		chr4	133122206	133122578	4.46	0.38	4.08	0.00581	0.027
chr19	5846372	5847058		chr2	20668394	20668817	4.35	0.38	3.97	0.00581	0.027
chr19	7261401	7261946		chr2	52071308	52071775	4.21	0.34	3.87	0.00583	0.027
chr19	12460645	12460942		chr7	141148618	141149117	5.24	1.35	3.9	0.00587	0.0272
chr19	14655991	14656214		chr10	62895505	62895951	4.33	-0.31	4.64	0.00589	0.0272
chr19	14835666	14835882		chr5	117356380	117356958	4.89	0.85	4.05	0.00591	0.0272
chr19	16491659	16491944		chr2	180589278	180589647	5	0.99	4.01	0.00596	0.0274
chr19	20923740	20924225		chr4	45591175	45591604	4.02	-0.31	4.33	0.00599	0.0274
chr19	21818078	21818427		chr6	101885489	101885833	3.92	-0.31	4.22	0.00601	0.0274
chr19	23087626	23087930		chr6	113675323	113675588	4.01	-0.31	4.32	0.00601	0.0274
chr19	23094979	23095259		chr15	39780660	39781004	4.09	-0.31	4.4	0.00602	0.0274
chr19	23136483	23136810		chr16	93794879	93795287	4.09	-0.31	4.4	0.00602	0.0274
chr19	23152204	23152625		chr6	127250070	127250467	4.09	-0.31	4.4	0.00602	0.0274
chr19	24218192	24218553		chr12	76901564	76901817	3.92	0.19	3.73	0.00604	0.0274
chr19	25347590	25347941		chr4	142171356	142171810	4.97	1.03	3.94	0.00608	0.0275
chr19	27309195	27309510		chr1	84860805	84861080	3.99	-0.31	4.3	0.00609	0.0275
chr19	34640597	34640977		chr6	68829793	68830107	3.96	-0.31	4.26	0.00609	0.0275
chr19	37208187	37208502		chr17	45607091	45607435	4.09	-0.31	4.4	0.0061	0.0275
chr19	38348202	38348617		chr4	119347830	119348108	4.34	0.45	3.89	0.00612	0.0276
chr19	42136186	42136406		chr2	181241861	181242177	4.36	0.08	4.28	0.00615	0.0276
chr19	43520404	43520690		chr9	18722064	18722398	4.02	-0.31	4.33	0.00615	0.0276
chr19	44280868	44281348		chr11	48994146	48994490	4.5	0.63	3.87	0.00616	0.0276
chr19	44719294	44719596		chr10	95883782	95884117	3.97	-0.31	4.28	0.00617	0.0276
chr19	45143590	45144029		chr12	95437242	95437663	4.62	0.78	3.84	0.0062	0.0277
chr19	46057036	46057524		chr11	117890412	117890723	4.66	0.96	3.7	0.00625	0.0279
chr19	46573246	46573647		chr17	76499955	76500462	4.18	0.08	4.1	0.00628	0.0279
chr19	48649958	48650453		chr8	61964663	61964997	4.1	-0.31	4.41	0.00628	0.0279
chr19	51741818	51742445		chr11	76287306	76287737	4.08	0.34	3.74	0.00629	0.0279
chr19	55543146	55543677		chrX	164407390	164407665	3.65	-0.31	3.95	0.00631	0.0279
chr19	55640300	55640605		chr11	117972742	117973081	4.03	-0.31	4.34	0.00633	0.0279
chr19	55792689	55793089		chr9	95954625	95955017	4.03	-0.31	4.34	0.00633	0.0279
chr2	5357046	5357443		chr6	97961765	97962051	3.77	-0.31	4.08	0.00637	0.0279
chr2	12077545	12077829		chr5	50123149	50123564	3.96	-0.31	4.27	0.00638	0.0279
chr2	12557818	12558275		chr10	80075294	80075652	4.14	0.08	4.06	0.00638	0.0279
chr2	13956462	13956936		chr15	77355427	77356768	5.88	2.27	3.61	0.00639	0.0279
chr2	17978277	17978567		chr10	44391681	44392348	5.54	1.7	3.83	0.00639	0.0279
chr2	17989090	17989407		chr1	72573919	72574377	5	1.39	3.61	0.0064	0.0279
chr2	20209325	20209584		chr19	46057036	46057524	5.02	1.12	3.9	0.00642	0.0279
chr2	20668394	20668817		chr3	137780007	137780383	3.86	-0.31	4.16	0.00643	0.0279
chr2	20669291	20669825		chr10	95312837	95313451	5.22	1.35	3.87	0.00645	0.028
chr2	23002599	23003018		chr11	115412123	115412467	4.18	0.19	3.99	0.00646	0.028
chr2	23457451	23457795		chr13	34109603	34110174	4.97	0.96	4.01	0.00646	0.028
chr2	26493409	26493786		chr17	88511051	88511415	4.12	-0.31	4.43	0.00651	0.0281
chr2	28607449	28607708		chr3	34760289	34760694	4.12	-0.31	4.43	0.00651	0.0281
chr2	29075681	29076013		chr6	65021879	65022258	4.19	0.05	4.14	0.00652	0.0281
chr2	29729371	29729852		chr11	54971769	54972249	4.04	-0.31	4.34	0.00654	0.0281
chr2	30595041	30595568		chr3	121577135	121577633	4.04	-0.31	4.34	0.00654	0.0281
chr2	32153480	32153906		chr15	99386149	99386600	5.32	1.68	3.64	0.00658	0.0282
chr2	32174412	32174801		chr4	135532314	135532587	3.61	-0.31	3.92	0.00659	0.0282
chr2	32514117	32514624		chr16	22411887	22412110	3.66	-0.31	3.97	0.00662	0.0282
chr2	43365767	43366249		chr16	64873779	64874178	4.06	-0.31	4.37	0.00666	0.0284
chr2	52071308	52071775		chr18	12508894	12509403	4.95	1	3.94	0.00668	0.0284
chr2	52072147	52072410		chr4	40238444	40238741	3.82	-0.31	4.13	0.00669	0.0284
chr2	52958516	52959171		chr18	38903863	38904082	3.61	-0.31	3.92	0.00673	0.0284
chr2	59231445	59231658		chr16	46592855	46593218	3.96	-0.31	4.27	0.00673	0.0284
chr2	59612060	59612551		chr3	27142431	27142787	4.41	0.59	3.81	0.00674	0.0284
chr2	62645958	62646396		chr8	75089438	75089825	4.42	0.38	4.04	0.00674	0.0284
chr2	65421289	65421633		chr10	12614496	12614823	4.1	-0.31	4.4	0.00677	0.0285
chr2	69883864	69884245		chr11	72287680	72287982	4.05	0.19	3.86	0.00678	0.0285
chr2	70278667	70278987		chr5	146892953	146893280	4.1	0.08	4.02	0.00686	0.0288
chr2	70806022	70806495		chr2	70278667	70278987	3.83	-0.31	4.14	0.00688	0.0288
chr2	71655827	71656219		chr12	91384356	91384666	3.87	-0.31	4.18	0.00694	0.029
chr2	71714145	71714770		chr15	10977169	10977413	3.59	-0.31	3.9	0.00695	0.029
chr2	71867509	71867814		chr12	91683601	91683906	3.66	-0.31	3.97	0.00695	0.029
chr2	75682935	75683231		chr2	152177269	152177741	4.2	-0.31	4.51	0.00697	0.029
chr2	77147035	77147303		chr1	73036575	73036911	3.86	-0.31	4.17	0.007	0.0291
chr2	81848865	81849159		chr13	67743959	67744280	3.93	-0.31	4.24	0.00702	0.0291
chr2	84518786	84519180		chr9	54856213	54856500	3.57	-0.31	3.88	0.00703	0.0291
chr2	84622341	84622691		chr1	143731806	143732031	3.62	-0.31	3.93	0.00705	0.0292
chr2	84774829	84775178		chr5	66720767	66721403	5.83	2.25	3.57	0.00707	0.0292
chr2	87481174	87481659		chr16	33508146	33508542	4.86	0.99	3.87	0.00711	0.0293
chr2	87515613	87516182		chr6	106593837	106594144	4.01	-0.31	4.32	0.00711	0.0293
chr2	89569873	89570190		chr13	46727945	46728230	3.94	-0.31	4.24	0.00721	0.0296
chr2	92144063	92144275		chr17	33901059	33901354	3.97	0.08	3.89	0.00722	0.0296
chr2	93927857	93928257		chr11	21336671	21337214	4.1	0.47	3.63	0.00724	0.0296
chr2	96314941	96315309		chr19	24218192	24218553	3.82	-0.31	4.13	0.00724	0.0296
chr2	99816199	99816463		chr1	119868911	119869167	3.54	-0.31	3.85	0.00724	0.0296
chr2	110202783	110203020		chr7	13014303	13014843	4.97	0.78	4.19	0.0073	0.0298
chr2	112727097	112727361		chr1	119398761	119399210	4.21	0.05	4.16	0.00731	0.0298
chr2	117050276	117050613		chr3	103207775	103208198	4.1	0.08	4.03	0.00734	0.0298
chr2	119478134	119478430		chr2	165326582	165326916	3.89	-0.31	4.2	0.00735	0.0298
chr2	119504227	119504650		chr13	34108886	34109253	4.31	0.36	3.95	0.00755	0.0306
chr2	130959017	130959352		chr2	59612060	59612551	4.74	0.63	4.1	0.00757	0.0306
chr2	133162105	133162426		chr16	36707838	36708232	4.07	-0.31	4.38	0.00758	0.0306
chr2	135559336	135559656		chr19	23087626	23087930	4.25	0.59	3.66	0.00762	0.0307
chr2	138184935	138185161		chr11	67011687	67012057	4.01	-0.31	4.32	0.00766	0.0307
chr2	138344436	138344754		chr14	79425760	79425980	3.46	-0.31	3.77	0.00766	0.0307
chr2	141266702	141267102		chr11	55323906	55324241	4.06	-0.31	4.37	0.00766	0.0307
chr2	144077701	144078019		chr6	17655199	17655525	3.8	-0.31	4.11	0.00767	0.0307
chr2	146631048	146631629		chr1	34103601	34104118	5.14	1.39	3.75	0.00768	0.0307
chr2	148874708	148875163		chr3	34761185	34761567	4.13	-0.31	4.44	0.00772	0.0308
chr2	152012769	152013104		chr2	62645958	62646396	4.24	0.57	3.67	0.00776	0.0309
chr2	152177269	152177741		chr6	122608436	122608711	4.01	-0.31	4.32	0.00776	0.0309
chr2	152349728	152350265		chr9	121314079	121314423	3.91	-0.31	4.22	0.00779	0.0309
chr2	153168056	153168560		chr5	73692049	73692330	3.72	-0.31	4.03	0.00781	0.031
chr2	153346530	153346816		chr12	55667173	55667604	4.58	0.88	3.7	0.00781	0.031
chr2	153611745	153612048		chr9	70012265	70012688	5.34	1.85	3.49	0.00787	0.0311
chr2	154426703	154427121		chr9	96230411	96230625	3.72	-0.31	4.03	0.00789	0.0311
chr2	154427912	154428375		chr5	53671460	53671783	4.04	-0.31	4.35	0.00789	0.0311
chr2	157376094	157376999		chr19	44280868	44281348	4.22	0.19	4.04	0.00795	0.0313
chr2	157418565	157419002		chrX	38473395	38473789	3.87	-0.31	4.18	0.00797	0.0313
chr2	157574815	157575443		chr5	27342336	27342649	3.46	-0.31	3.77	0.00802	0.0315
chr2	165326582	165326916		chr1	52953574	52953862	3.68	-0.31	3.99	0.00803	0.0315
chr2	166157213	166157700		chr4	39718701	39719053	4.83	0.97	3.86	0.0081	0.0316
chr2	167765127	167765490		chr17	67693978	67694292	3.83	-0.31	4.14	0.00811	0.0316
chr2	168894647	168895046		chr2	71867509	71867814	3.83	-0.31	4.14	0.00811	0.0316
chr2	170184461	170185125		chr10	110854768	110855022	3.76	-0.31	4.07	0.00813	0.0316
chr2	170205505	170205845		chr18	30121635	30122056	3.96	-0.31	4.27	0.00814	0.0316
chr2	173218757	173219165		chr11	62428919	62429283	3.88	-0.31	4.19	0.00815	0.0316
chr2	179192794	179193268		chr8	84976369	84976769	5.14	1.12	4.02	0.00817	0.0316
chr2	179580391	179580854		chr5	77125467	77125866	4.23	0.34	3.89	0.00818	0.0316
chr2	180589278	180589647		chr17	47921105	47921561	4.13	0.05	4.08	0.00819	0.0316
chr2	180709119	180709407		chr7	90023035	90023394	5.26	1.78	3.49	0.00819	0.0316
chr2	181241861	181242177		chr10	21826942	21827204	3.59	-0.31	3.9	0.00828	0.0318
chr3	5989016	5989286		chr1	182019970	182020338	3.84	-0.31	4.15	0.00828	0.0318
chr3	7682581	7683198		chr7	16400911	16401416	3.84	-0.31	4.15	0.00828	0.0318
chr3	11212512	11212861		chr6	149193497	149193810	4.18	0.36	3.82	0.00833	0.0319
chr3	14999882	15000261		chr6	134349810	134350364	5.55	1.92	3.63	0.00836	0.032
chr3	16482652	16483062		chr17	33902533	33902779	3.54	-0.31	3.85	0.00836	0.032
chr3	16733773	16734280		chr7	89975544	89975943	4.49	0.56	3.93	0.00839	0.032
chr3	18339176	18339455		chr11	117888074	117888374	4.02	0.38	3.63	0.00845	0.0322
chr3	18623937	18624383		chr7	138856687	138857002	4.14	0.34	3.8	0.00846	0.0322
chr3	18696927	18697454		chr4	125608351	125608745	4.86	1.3	3.56	0.00847	0.0322
chr3	27142431	27142787		chr4	137597315	137597533	3.52	-0.31	3.82	0.00849	0.0322
chr3	29025108	29025330		chr11	12469663	12469977	3.81	-0.31	4.12	0.00852	0.0323
chr3	34653845	34654291		chr5	111323118	111323485	4.02	0.08	3.95	0.00854	0.0323
chr3	34745152	34745600		chr15	8831973	8832459	3.85	-0.31	4.16	0.00854	0.0323
chr3	34756482	34757050		chr9	106476497	106476772	3.82	0.19	3.64	0.00855	0.0323
chr3	34757832	34758257		chr17	35503891	35504281	4.71	-0.31	5.02	0.00865	0.0326
chr3	34760289	34760694		chr6	31642551	31642844	3.64	-0.31	3.95	0.00872	0.0328
chr3	34761185	34761567		chr2	152012769	152013104	3.92	-0.31	4.22	0.00872	0.0328
chr3	35693037	35693315		chr2	17989090	17989407	4.19	0.38	3.81	0.00879	0.033
chr3	40714602	40714959		chr8	106932765	106933092	4.19	0.56	3.64	0.00883	0.033
chr3	63641451	63641829		chr2	153611745	153612048	3.95	0.08	3.87	0.00884	0.033
chr3	65974513	65974859		chr4	99636001	99636278	3.95	0.08	3.87	0.00884	0.033
chr3	68492370	68492883		chr16	22412901	22413244	3.86	-0.31	4.17	0.00887	0.033
chr3	75650684	75651088		chr17	47738143	47738491	3.86	-0.31	4.17	0.00887	0.033
chr3	75651677	75652056		chr8	66990367	66990645	3.57	-0.31	3.88	0.00893	0.0332
chr3	81034795	81035122		chr5	24445075	24445430	4.88	1.25	3.63	0.00896	0.0332
chr3	86004856	86005149		chr9	75085321	75085802	4.92	1.09	3.83	0.00903	0.0335
chr3	86845083	86845511		chr10	13023996	13024268	3.94	-0.31	4.25	0.00906	0.0335
chr3	87658481	87658754		chr14	48654675	48654997	3.47	-0.31	3.78	0.00908	0.0336
chr3	88281605	88281927		chr11	29653345	29653830	4.44	1.03	3.41	0.00915	0.0338
chr3	88294927	88295616		chr5	96972715	96973049	3.73	-0.31	4.04	0.0092	0.0339
chr3	88336540	88337037		chr16	30213659	30213919	3.67	-0.31	3.97	0.00922	0.0339
chr3	88510119	88510489		chr17	66480188	66480592	4.15	0.05	4.1	0.00923	0.0339
chr3	89228347	89228777		chr12	63113021	63113360	3.56	-0.31	3.87	0.00933	0.0342
chr3	89730524	89731289		chr2	144077701	144078019	3.72	-0.31	4.03	0.0094	0.0344
chr3	89800102	89800601		chr18	60848367	60848676	3.5	-0.31	3.81	0.0094	0.0344
chr3	89800653	89801137		chr14	76495125	76495403	3.51	-0.31	3.82	0.00946	0.0345
chr3	90248202	90248662		chr11	78262109	78262408	3.65	-0.31	3.96	0.00948	0.0346
chr3	93447383	93447688		chr8	90001808	90002148	4.88	1.24	3.64	0.00953	0.0346
chr3	95658595	95658860		chr2	141266702	141267102	3.77	-0.31	4.08	0.00955	0.0346
chr3	95674197	95674651		chr8	72311115	72311433	3.77	-0.31	4.08	0.00955	0.0346
chr3	101073375	101073703		chr14	76515583	76515939	3.85	-0.31	4.16	0.00955	0.0346
chr3	103058193	103059094		chr2	52072147	52072410	3.65	-0.31	3.95	0.00955	0.0346
chr3	103207775	103208198		chr8	43320827	43321197	3.72	-0.31	4.03	0.00956	0.0346
chr3	111375263	111375616		chr3	18339176	18339455	3.78	-0.31	4.09	0.00963	0.0348
chr3	115858392	115859204		chr16	91372990	91373277	3.67	0.08	3.59	0.00965	0.0348
chr3	116597974	116598357		chr9	88286175	88286614	4.77	1.26	3.51	0.00965	0.0348
chr3	121577135	121577633		chr5	123134839	123135178	3.69	-0.31	4	0.00969	0.0348
chr3	121617981	121618411		chr12	86504300	86504782	4.08	-0.31	4.39	0.00969	0.0348
chr3	122434021	122434586		chr7	104464962	104465360	4.02	0.08	3.95	0.0098	0.0351
chr3	122471609	122471981		chr2	167765127	167765490	3.99	0.57	3.41	0.0098	0.0351
chr3	126622623	126622841		chr17	70900654	70901004	3.52	-0.31	3.83	0.00981	0.0351
chr3	133518835	133519120		chr19	38348202	38348617	4.06	0.08	3.98	0.00984	0.0351
chr3	133524537	133525187		chr8	94173943	94174362	5.27	1.95	3.32	0.00985	0.0351
chr3	133532684	133533042		chr4	10932387	10932681	3.74	-0.31	4.05	0.00989	0.0352
chr3	133533402	133533817		chr8	125699556	125699938	3.88	-0.31	4.18	0.00989	0.0352
chr3	135546277	135546929		chr13	76180168	76180468	3.96	0.56	3.41	0.00995	0.0353
chr3	135547322	135547618		chr5	110469568	110469952	3.82	-0.31	4.13	0.01	0.0355
chr3	137780007	137780383		chr19	14835666	14835882	3.45	-0.31	3.76	0.01	0.0355
chr3	137977255	137977611		chr5	22565754	22566076	3.69	-0.31	4	0.0101	0.0356
chr3	142529988	142530600		chr11	88690040	88690452	3.74	-0.31	4.05	0.0101	0.0358
chr3	142559826	142560268		chr10	106188061	106188507	3.8	-0.31	4.11	0.0102	0.0359
chr3	149219353	149220317		chr11	52359739	52360020	3.85	-0.31	4.16	0.0102	0.0359
chr3	153391554	153391960		chr5	31488991	31489447	5.1	1.48	3.61	0.0102	0.0359
chr3	153675821	153676132		chr1	167274716	167275034	3.75	-0.31	4.06	0.0102	0.0359
chr3	154692093	154692524		chr8	43353701	43353963	4.16	0.59	3.56	0.0102	0.0359
chr4	4549867	4550194		chr5	105146504	105146782	3.45	-0.31	3.76	0.0103	0.036
chr4	10932387	10932681		chr8	36253770	36254094	4.23	0.38	3.85	0.0103	0.036
chr4	11044659	11045341		chr3	89228347	89228777	5.14	1.84	3.31	0.0104	0.0364
chr4	13218881	13219178		chr5	76051861	76052179	3.42	-0.31	3.73	0.0104	0.0364
chr4	13421597	13421864		chr9	113458491	113458882	4.9	1.41	3.49	0.0104	0.0364
chr4	16070760	16071189		chr9	114394216	114394417	3.66	-0.31	3.97	0.0105	0.0364
chr4	34911069	34911899		chr5	37856164	37856403	3.9	0.05	3.85	0.0105	0.0364
chr4	35989940	35990331		chr4	57920056	57920416	3.63	-0.31	3.94	0.0105	0.0365
chr4	39695192	39695578		chr8	86888119	86888514	4.72	1.12	3.6	0.0106	0.0367
chr4	39718701	39719053		chr6	122366346	122366658	3.78	0.05	3.73	0.0106	0.0367
chr4	40233034	40233540		chr2	110202783	110203020	3.29	-0.31	3.6	0.0106	0.0367
chr4	40238444	40238741		chr11	12467224	12467659	5.21	1.39	3.82	0.0107	0.0369
chr4	40238797	40240264		chr2	20209325	20209584	3.57	-0.31	3.88	0.0107	0.0369
chr4	45591175	45591604		chr11	59893087	59893503	4.62	0.96	3.66	0.0107	0.0369
chr4	45763424	45763655		chr9	103088697	103089046	3.72	-0.31	4.03	0.0108	0.0369
chr4	45972155	45972666		chr7	44291456	44291779	3.89	-0.31	4.19	0.0108	0.0369
chr4	53338981	53339998		chr12	86899491	86899868	3.66	-0.31	3.97	0.0108	0.0369
chr4	55464137	55464619		chr4	125608901	125609130	3.66	-0.31	3.97	0.0108	0.0369
chr4	55475238	55475887		chr7	112139109	112139435	4.44	0.96	3.48	0.0108	0.0369
chr4	55477407	55477837		chr3	101073375	101073703	3.62	-0.31	3.93	0.0108	0.0369
chr4	57920056	57920416		chr12	70711026	70711337	3.81	-0.31	4.12	0.0108	0.0369
chr4	81628581	81628917		chr16	42781981	42782342	3.81	-0.31	4.12	0.0108	0.0369
chr4	83439192	83439500		chr19	27309195	27309510	4.03	0.56	3.48	0.0109	0.0369
chr4	84224276	84224941		chr12	35642318	35642864	4.13	0.05	4.08	0.0109	0.0369
chr4	86045970	86046272		chr1	152915792	152916024	3.43	-0.31	3.74	0.0109	0.0369
chr4	88079111	88079370		chr8	22808479	22808759	3.6	-0.31	3.91	0.0109	0.0369
chr4	99636001	99636278		chr4	136594014	136594237	3.3	-0.31	3.61	0.0109	0.037
chr4	99670248	99670472		chr3	137977255	137977611	4.32	0.76	3.56	0.011	0.0371
chr4	99675150	99675690		chr17	37079088	37079372	3.75	-0.31	4.06	0.011	0.0372
chr4	104064694	104064944		chr3	40714602	40714959	4.09	0.08	4.02	0.011	0.0372
chr4	105301579	105301990		chr1	64008997	64009384	3.73	0.19	3.54	0.0111	0.0372
chr4	115827845	115828133		chr4	129502978	129503609	4.21	0.08	4.13	0.0111	0.0372
chr4	117373604	117374043		chr8	43320482	43320775	3.98	0.05	3.93	0.0111	0.0374
chr4	118639042	118639433		chr1	101918910	101919274	3.67	-0.31	3.97	0.0112	0.0374
chr4	119347830	119348108		chr9	59486857	59487161	3.37	-0.31	3.68	0.0112	0.0374
chr4	123624473	123624857		chr19	37208187	37208502	3.97	0.08	3.89	0.0112	0.0374
chr4	124646508	124647011		chr1	7126081	7126311	3.79	-0.31	4.1	0.0112	0.0374
chr4	125535918	125536426		chr17	29081974	29082358	4.32	0.56	3.76	0.0112	0.0374
chr4	125608351	125608745		chr11	103935793	103936149	3.61	-0.31	3.92	0.0112	0.0374
chr4	125608901	125609130		chr18	46597588	46598093	3.85	-0.31	4.16	0.0113	0.0374
chr4	125729295	125729539		chr7	117411898	117412131	3.43	-0.31	3.74	0.0113	0.0374
chr4	127344932	127345388		chr13	54687916	54688236	3.68	-0.31	3.99	0.0113	0.0374
chr4	129502978	129503609		chr16	9267201	9267546	3.68	-0.31	3.99	0.0113	0.0374
chr4	129556489	129556855		chr2	65421289	65421633	3.96	-0.31	4.27	0.0114	0.0374
chr4	130519906	130520873		chr4	133659798	133660044	3.53	-0.31	3.83	0.0114	0.0374
chr4	131843124	131843336		chr4	39695192	39695578	3.62	-0.31	3.93	0.0114	0.0374
chr4	133122206	133122578		chr18	75360754	75361212	4.59	0.57	4.02	0.0114	0.0374
chr4	133659798	133660044		chr3	133533402	133533817	4.21	0.19	4.02	0.0114	0.0374
chr4	133716797	133717120		chr12	86903919	86904269	3.55	-0.31	3.86	0.0114	0.0374
chr4	133813764	133814354		chr10	61819994	61820240	3.57	0.05	3.52	0.0115	0.0374
chr4	134116969	134117370		chr11	62510947	62511363	4.44	0.56	3.88	0.0115	0.0374
chr4	135312875	135313531		chr11	118007840	118008149	3.91	0.38	3.53	0.0115	0.0374
chr4	135532314	135532587		chr17	71485671	71486143	4.93	1.26	3.67	0.0115	0.0374
chr4	135581448	135582132		chr7	72326035	72326440	4.02	0.19	3.83	0.0115	0.0374
chr4	135804194	135804537		chr6	47819705	47819978	3.4	-0.31	3.71	0.0115	0.0374
chr4	136310817	136311136		chr17	56876766	56877337	5.16	1.65	3.51	0.0116	0.0374
chr4	136589878	136590696		chr18	6774242	6774519	3.56	-0.31	3.87	0.0116	0.0374
chr4	136594014	136594237		chr4	149752295	149752671	3.56	-0.31	3.87	0.0116	0.0374
chr4	137597315	137597533		chr7	128461441	128461776	3.56	-0.31	3.87	0.0116	0.0374
chr4	138794417	138794756		chr1	118648104	118648350	3.86	0.05	3.81	0.0116	0.0374
chr4	140640157	140640464		chr5	16968791	16969126	3.63	-0.31	3.94	0.0116	0.0374
chr4	141284504	141284887		chr16	23098020	23098375	3.85	0.34	3.52	0.0116	0.0374
chr4	141291470	141291756		chrX	11957151	11957562	4.06	0.57	3.49	0.0116	0.0374
chr4	141559101	141559518		chr4	131843124	131843336	3.44	0.05	3.39	0.0117	0.0376
chr4	141565142	141565884		chr6	92843646	92843997	3.82	-0.31	4.13	0.0117	0.0377
chr4	141598275	141598891		chr3	87658481	87658754	3.71	0.19	3.52	0.0117	0.0377
chr4	142069486	142069834		chr17	47502671	47502938	4.1	0.38	3.72	0.0118	0.0378
chr4	142070561	142071312		chr8	94434149	94434502	4.07	0.34	3.73	0.0118	0.0378
chr4	142071614	142071944		chr19	46573246	46573647	3.93	-0.31	4.24	0.0119	0.0378
chr4	142166227	142166703		chr6	5032888	5033443	3.93	-0.31	4.24	0.0119	0.0378
chr4	142171356	142171810		chr17	17196154	17196441	3.69	-0.31	4	0.0119	0.0378
chr4	148084077	148084530		chr3	153391554	153391960	3.69	-0.31	4	0.0119	0.0378
chr4	148085192	148085620		chr12	86329051	86329375	4.11	0.34	3.77	0.0119	0.038
chr4	149752295	149752671		chr6	52012580	52012837	3.89	0.08	3.82	0.012	0.038
chr4	149943292	149943544		chr14	27436836	27437472	5.49	2.34	3.15	0.012	0.038
chr4	156193261	156193519		chr10	95264860	95265234	3.69	0.34	3.35	0.012	0.0381
chr4	156200714	156201145		chr19	5809499	5809763	3.58	-0.31	3.89	0.0121	0.0383
chr5	12872761	12873321		chr13	8921665	8922129	3.86	0.05	3.81	0.0121	0.0383
chr5	16968791	16969126		chr3	65974513	65974859	3.45	-0.31	3.76	0.0121	0.0383
chr5	20710864	20711126		chr4	81628581	81628917	4	0.19	3.81	0.0121	0.0383
chr5	22565754	22566076		chr10	62898199	62898454	3.68	0.19	3.5	0.0122	0.0384
chr5	22573004	22573188		chr11	97661863	97662148	3.67	-0.31	3.98	0.0122	0.0384
chr5	22574204	22574524		chr4	138794417	138794756	3.67	-0.31	3.98	0.0122	0.0384
chr5	24170055	24170416		chr5	104434041	104434225	3.38	-0.31	3.68	0.0122	0.0385
chr5	24445075	24445430		chr2	84518786	84519180	3.78	-0.31	4.09	0.0124	0.0388
chr5	27243255	27243617		chrX	13047579	13047939	3.53	-0.31	3.84	0.0125	0.039
chr5	27342336	27342649		chr11	118401851	118402114	3.59	-0.31	3.9	0.0126	0.0393
chr5	28209841	28210208		chr18	67258992	67259238	3.58	0.05	3.53	0.0126	0.0393
chr5	31488991	31489447		chr12	86885707	86886097	3.6	-0.31	3.91	0.0127	0.0393
chr5	32617124	32617439		chr14	105860956	105861249	3.6	-0.31	3.91	0.0127	0.0393
chr5	32914191	32914591		chr19	23094979	23095259	3.6	-0.31	3.91	0.0127	0.0393
chr5	33535626	33535819		chr9	37430771	37431032	3.6	-0.31	3.91	0.0127	0.0393
chr5	34480969	34481219		chr17	28784954	28785397	4.45	0.71	3.74	0.0127	0.0393
chr5	37856164	37856403		chr18	76544118	76544390	3.54	-0.31	3.85	0.0127	0.0393
chr5	38697955	38698501		chr2	5357046	5357443	3.99	0.38	3.61	0.0127	0.0393
chr5	45495351	45496001		chr11	79976260	79976521	4	0.57	3.43	0.0127	0.0393
chr5	50123149	50123564		chr13	97782169	97782417	3.37	-0.31	3.68	0.0128	0.0394
chr5	53505576	53506048		chr15	65926421	65926778	3.37	-0.31	3.68	0.0128	0.0394
chr5	53671460	53671783		chr15	38470287	38470701	3.72	0.08	3.64	0.0128	0.0395
chr5	62743569	62743994		chr10	46689812	46690091	3.45	-0.31	3.76	0.0128	0.0395
chr5	64391408	64391763		chr4	133716797	133717120	3.75	-0.31	4.06	0.013	0.0398
chr5	66720767	66721403		chr7	24517039	24517406	3.75	-0.31	4.06	0.013	0.0398
chr5	73219643	73220128		chr9	52185281	52185532	3.59	-0.31	3.9	0.013	0.0398
chr5	73692049	73692330		chr1	131890206	131890629	4.18	0.19	3.99	0.013	0.04
chr5	76051861	76052179		chr12	76532030	76532318	3.61	-0.31	3.92	0.0132	0.0404
chr5	77125467	77125866		chr2	138344436	138344754	3.66	-0.31	3.97	0.0132	0.0404
chr5	77262183	77262525		chr10	21746067	21746351	3.49	-0.31	3.8	0.0132	0.0405
chr5	77359600	77360092		chr4	45763424	45763655	3.42	-0.31	3.73	0.0133	0.0405
chr5	89354995	89355223		chr17	47571608	47571968	3.95	0.57	3.38	0.0133	0.0407
chr5	90224012	90224454		chr15	88867472	88867913	4.95	1.49	3.47	0.0134	0.0407
chr5	92112780	92113078		chr14	86396088	86396363	3.28	-0.31	3.59	0.0134	0.0407
chr5	92754773	92755463		chr5	122191561	122191803	3.54	-0.31	3.85	0.0134	0.0407
chr5	96972715	96973049		chr11	49659087	49659393	3.76	0.34	3.43	0.0134	0.0407
chr5	97203678	97203985		chr4	141291470	141291756	3.53	0.05	3.49	0.0134	0.0407
chr5	100636727	100637152		chr11	80818163	80818452	3.83	0.56	3.28	0.0135	0.0408
chr5	103724220	103725053		chr9	37089943	37090366	3.89	0.19	3.71	0.0135	0.0408
chr5	103930394	103930679		chr1	11277828	11278362	5.24	1.82	3.42	0.0135	0.0409
chr5	104022016	104022379		chr5	113321175	113321520	3.75	0.05	3.7	0.0136	0.0409
chr5	104434041	104434225		chr12	114067184	114067445	3.54	0.08	3.47	0.0136	0.0409
chr5	104442843	104443306		chr15	62092781	62093126	3.71	-0.31	4.02	0.0136	0.0409
chr5	105146504	105146782		chr11	88047506	88047735	3.27	-0.31	3.58	0.0136	0.0409
chr5	110082545	110083488		chr6	53801175	53801676	4.36	0.67	3.69	0.0137	0.041
chr5	110469568	110469952		chr11	102819709	102819904	3.44	-0.31	3.75	0.0137	0.041
chr5	110806581	110806947		chr8	78114541	78114932	4.78	1.2	3.58	0.0137	0.041
chr5	111323118	111323485		chr1	152916864	152917261	3.64	-0.31	3.95	0.0137	0.041
chr5	113262583	113262898		chr11	30750496	30750791	3.64	-0.31	3.95	0.0137	0.041
chr5	113321175	113321520		chr13	44086032	44086343	3.39	-0.31	3.7	0.0138	0.0413
chr5	114897242	114897805		chr3	34653845	34654291	4.91	1.48	3.43	0.0139	0.0413
chr5	116407915	116408335		chr1	133660826	133661049	3.53	0.05	3.48	0.0139	0.0413
chr5	117356380	117356958		chr8	125700408	125700927	4.52	-0.31	4.82	0.0139	0.0413
chr5	117897870	117898458		chr11	62430580	62430827	3.63	-0.31	3.93	0.0139	0.0414
chr5	118437139	118437362		chr8	111613240	111613509	3.58	-0.31	3.88	0.0139	0.0414
chr5	119579868	119580268		chr2	59231445	59231658	3.28	-0.31	3.59	0.0141	0.0416
chr5	119584977	119585425		chr17	41251172	41251457	3.44	-0.31	3.75	0.0141	0.0416
chr5	119679949	119680206		chr13	21225222	21225557	4.39	0.85	3.54	0.0141	0.0416
chr5	120688471	120688785		chr16	25517234	25517552	3.91	0.34	3.57	0.0141	0.0416
chr5	120749422	120750383		chr9	115030551	115030977	4.37	0.85	3.51	0.0141	0.0416
chr5	120751260	120751618		chr2	135559336	135559656	3.49	0.08	3.41	0.0141	0.0416
chr5	120812253	120812979		chr8	62078987	62079245	3.33	-0.31	3.64	0.0141	0.0416
chr5	120887462	120887936		chr7	84361159	84361657	4.79	1.26	3.53	0.0142	0.0417
chr5	120907354	120907838		chr5	144988787	144989082	4.33	0.96	3.38	0.0142	0.0417
chr5	122191561	122191803		chr6	143142293	143142522	3.68	-0.31	3.99	0.0142	0.0417
chr5	122762133	122762412		chr11	117932267	117932550	3.41	-0.31	3.72	0.0143	0.0418
chr5	123014650	123014996		chr11	49081399	49081736	4.29	0.96	3.33	0.0143	0.0418
chr5	123134839	123135178		chr17	26716229	26716470	3.46	-0.31	3.76	0.0143	0.0419
chr5	123158048	123158412		chr2	32514117	32514624	4.44	0.63	3.8	0.0144	0.0421
chr5	131177183	131177614		chr8	71676265	71676623	4.46	0.97	3.48	0.0144	0.0421
chr5	135951117	135951338		chr1	66960789	66961207	3.56	0.08	3.48	0.0145	0.0421
chr5	135962203	135962719		chr3	88281605	88281927	3.6	-0.31	3.91	0.0145	0.0422
chr5	136934013	136934302		chr5	22573004	22573188	3.24	-0.31	3.55	0.0145	0.0423
chr5	136940836	136941313		chr14	48700991	48701317	3.51	-0.31	3.82	0.0146	0.0423
chr5	136952183	136952775		chr5	97203678	97203985	3.58	0.05	3.54	0.0146	0.0423
chr5	137115914	137116458		chr9	38874869	38875306	4.28	0.85	3.43	0.0147	0.0424
chr5	144988787	144989082		chr6	55794053	55794333	3.36	-0.31	3.67	0.0147	0.0424
chr5	146892953	146893280		chr16	11008175	11008459	3.57	0.08	3.49	0.0147	0.0424
chr5	149112566	149112840		chr1	128243985	128244377	3.59	-0.31	3.9	0.0147	0.0425
chr5	150819664	150819854		chr13	54215891	54216175	3.53	-0.31	3.84	0.0148	0.0425
chr6	3399278	3399756		chr9	21238898	21239289	3.53	-0.31	3.84	0.0148	0.0425
chr6	5019170	5019629		chr1	132200772	132201181	3.76	-0.31	4.07	0.0148	0.0425
chr6	5032888	5033443		chr8	65056570	65056800	3.4	-0.31	3.71	0.0148	0.0426
chr6	5119190	5119485		chr15	51877406	51877685	3.38	-0.31	3.69	0.0149	0.0427
chr6	6140421	6140822		chr2	75682935	75683231	3.88	0.19	3.69	0.0149	0.0427
chr6	17655199	17655525		chr9	65102576	65102894	4.05	0.57	3.48	0.0149	0.0427
chr6	31642551	31642844		chr6	121241803	121242035	3.54	0.19	3.35	0.0149	0.0427
chr6	31948146	31948470		chr7	127225211	127225481	4.02	0.67	3.35	0.015	0.0427
chr6	38353945	38354743		chr16	84779207	84779509	3.41	-0.31	3.72	0.015	0.0428
chr6	38413374	38413677		chr6	101886040	101886356	3.58	0.38	3.2	0.015	0.0428
chr6	39117684	39118703		chr10	79840912	79841257	3.4	-0.31	3.71	0.015	0.0428
chr6	39446117	39446455		chr7	116167538	116167840	3.64	-0.31	3.95	0.0151	0.0429
chr6	47819705	47819978		chr19	21818078	21818427	3.66	0.05	3.62	0.0151	0.0429
chr6	52012580	52012837		chr2	92144063	92144275	3.33	-0.31	3.63	0.0152	0.0431
chr6	52680536	52681161		chr15	76242996	76243570	5.47	2.31	3.17	0.0152	0.0432
chr6	52802074	52802689		chr6	65270797	65271058	3.4	-0.31	3.71	0.0153	0.0432
chr6	53798975	53799540		chr8	10921467	10921854	3.8	0.19	3.61	0.0153	0.0432
chr6	53801175	53801676		chr5	34480969	34481219	3.41	-0.31	3.72	0.0153	0.0432
chr6	55791498	55792434		chr1	35274679	35274961	3.56	-0.31	3.87	0.0153	0.0432
chr6	55794053	55794333		chr16	23020569	23020922	3.56	-0.31	3.87	0.0153	0.0432
chr6	65021879	65022258		chr6	120907907	120908300	4.77	1.66	3.11	0.0155	0.0434
chr6	65024655	65025038		chr13	92332243	92332470	3.17	-0.31	3.48	0.0155	0.0434
chr6	65270797	65271058		chr1	133492621	133492986	3.72	-0.31	4.03	0.0155	0.0434
chr6	66864387	66864827		chr1	156956471	156956761	3.72	-0.31	4.03	0.0155	0.0434
chr6	67030379	67030777		chr4	86045970	86046272	3.79	0.38	3.41	0.0155	0.0434
chr6	67170318	67170695		chr1	153376332	153376936	5.12	1.67	3.45	0.0155	0.0434
chr6	68829793	68830107		chr7	141006499	141006774	3.65	0.08	3.57	0.0156	0.0434
chr6	73523744	73524100		chr5	150819664	150819854	3.1	-0.31	3.4	0.0156	0.0434
chr6	86526401	86526747		chr2	71655827	71656219	3.73	0.08	3.66	0.0156	0.0434
chr6	87008616	87009294		chr16	33756217	33756516	3.55	-0.31	3.85	0.0156	0.0434
chr6	88152230	88152481		chr1	89870688	89871068	4.42	1.02	3.4	0.0156	0.0434
chr6	91576024	91576420		chr11	117875639	117876006	4.47	0.83	3.64	0.0156	0.0434
chr6	92244663	92244940		chr10	43559655	43560021	4.12	0.78	3.34	0.0157	0.0435
chr6	92247338	92247842		chr11	78318303	78318520	3.32	-0.31	3.63	0.0158	0.0439
chr6	92843646	92843997		chr5	73219643	73220128	5.16	2.08	3.09	0.016	0.0442
chr6	95238897	95239259		chr16	29683254	29683591	3.76	0.19	3.58	0.016	0.0442
chr6	97208406	97208730		chr15	78896164	78896385	3.37	-0.31	3.68	0.016	0.0442
chr6	97961765	97962051		chr5	64391408	64391763	4.02	0.38	3.64	0.016	0.0442
chr6	100635124	100635458		chr5	119679949	119680206	3.35	-0.31	3.66	0.0161	0.0442
chr6	101885489	101885833		chr5	89354995	89355223	3.68	0.38	3.3	0.0161	0.0442
chr6	101886040	101886356		chr2	153346530	153346816	3.9	0.19	3.71	0.0161	0.0442
chr6	106593837	106594144		chr6	87008616	87009294	5.15	1.95	3.2	0.0161	0.0442
chr6	111734001	111734483		chr6	66864387	66864827	4.56	0.98	3.58	0.0161	0.0442
chr6	113675323	113675588		chr4	4549867	4550194	3.64	0.05	3.59	0.0161	0.0442
chr6	118769693	118770266		chr13	55247379	55247703	3.41	-0.31	3.72	0.0162	0.0442
chr6	119418754	119419108		chr13	39441076	39441298	3.36	-0.31	3.67	0.0162	0.0442
chr6	120907907	120908300		chr10	21982292	21982499	3.19	-0.31	3.5	0.0162	0.0442
chr6	121241803	121242035		chr16	35800203	35800495	3.19	-0.31	3.5	0.0162	0.0442
chr6	121245441	121246244		chr10	28325886	28326165	3.1	-0.31	3.41	0.0162	0.0442
chr6	121635894	121636310		chrX	8008559	8008982	4.62	1.4	3.22	0.0163	0.0442
chr6	122341043	122341368		chr2	93927857	93928257	3.69	-0.31	3.99	0.0163	0.0442
chr6	122366346	122366658		chr2	148874708	148875163	3.69	-0.31	3.99	0.0163	0.0442
chr6	122608436	122608711		chr7	145139024	145139460	3.69	-0.31	3.99	0.0163	0.0442
chr6	122702363	122702773		chr3	95658595	95658860	3.35	-0.31	3.66	0.0163	0.0442
chr6	122702895	122703219		chr4	156193261	156193519	3.35	-0.31	3.66	0.0163	0.0442
chr6	122707259	122707633		chr5	27243255	27243617	3.32	-0.31	3.63	0.0163	0.0442
chr6	122765171	122765571		chr9	116427565	116427883	3.36	-0.31	3.67	0.0163	0.0442
chr6	122766161	122766679		chr6	121635894	121636310	5.25	1.7	3.54	0.0163	0.0442
chr6	122770186	122770785		chr13	67425669	67426034	4.18	0.63	3.54	0.0164	0.0442
chr6	125354733	125355023		chr6	5119190	5119485	4.26	0.99	3.27	0.0164	0.0442
chr6	125411275	125411666		chr15	81518081	81518358	3.47	-0.31	3.78	0.0164	0.0442
chr6	125433646	125434034		chr2	81848865	81849159	3.47	-0.31	3.78	0.0164	0.0442
chr6	125504608	125504945		chr5	32617124	32617439	3.62	0.05	3.57	0.0165	0.0442
chr6	127245867	127246224		chr10	130419992	130420302	3.42	-0.31	3.73	0.0165	0.0442
chr6	127250070	127250467		chr12	86802319	86802583	3.42	-0.31	3.73	0.0165	0.0442
chr6	129180325	129180592		chr16	13118884	13119162	3.5	-0.31	3.81	0.0165	0.0442
chr6	134035067	134035759		chr17	28231099	28231351	3.5	-0.31	3.81	0.0165	0.0442
chr6	134349810	134350364		chr1	189729514	189729809	3.37	-0.31	3.68	0.0165	0.0442
chr6	136497908	136498179		chr14	52022336	52022571	3.2	-0.31	3.51	0.0166	0.0442
chr6	137669430	137669693		chr15	98993164	98993394	3.38	-0.31	3.69	0.0166	0.0443
chr6	143142293	143142522		chr18	46598343	46598656	3.38	-0.31	3.69	0.0166	0.0443
chr6	144454271	144454798		chr4	149943292	149943544	3.45	-0.31	3.76	0.0167	0.0443
chr6	148992289	148992646		chr5	122762133	122762412	3.45	-0.31	3.76	0.0167	0.0443
chr6	149131126	149131514		chr6	31948146	31948470	3.45	-0.31	3.76	0.0167	0.0443
chr6	149193497	149193810		chr7	133112532	133112968	3.45	-0.31	3.76	0.0167	0.0443
chr6	149335682	149336390		chr1	34107144	34107607	3.83	0.34	3.49	0.0167	0.0444
chr7	3201132	3201773		chr9	109546725	109547027	4.48	1.11	3.38	0.0168	0.0444
chr7	3206483	3207040		chr15	77798821	77799063	3.56	-0.31	3.87	0.0168	0.0444
chr7	3212093	3212418		chr9	35267917	35268260	3.56	-0.31	3.87	0.0168	0.0444
chr7	13014303	13014843		chr14	34258543	34258794	3.26	-0.31	3.57	0.0168	0.0444
chr7	16004117	16004621		chr15	8161830	8162282	5.02	1.85	3.17	0.0169	0.0444
chr7	16309360	16309628		chr17	53595626	53595975	4.25	0.86	3.38	0.0169	0.0444
chr7	16400911	16401416		chr11	109362904	109363182	3.47	0.19	3.28	0.0169	0.0444
chr7	19281357	19282031		chr16	10467573	10468017	3.94	0.34	3.6	0.0169	0.0444
chr7	19816266	19816683		chr7	28973072	28973324	3.64	0.34	3.31	0.0169	0.0444
chr7	24517039	24517406		chr9	31018722	31019056	4.07	0.57	3.5	0.017	0.0444
chr7	28381069	28381678		chr7	90540881	90541331	4.72	1.49	3.23	0.017	0.0444
chr7	28871974	28872173		chr17	70828586	70829009	4.29	-0.31	4.6	0.017	0.0444
chr7	28973072	28973324		chr16	42608992	42609278	3.71	0.57	3.14	0.017	0.0446
chr7	43344193	43344422		chr2	138184935	138185161	3.39	-0.31	3.7	0.0171	0.0447
chr7	44291456	44291779		chr17	36836923	36837138	3.21	-0.31	3.52	0.0171	0.0447
chr7	72326035	72326440		chrX	85076996	85077253	3.32	-0.31	3.63	0.0171	0.0447
chr7	73617930	73618673		chr1	164503481	164503736	3.42	0.05	3.38	0.0172	0.0448
chr7	80130387	80130707		chr13	44085689	44085974	3.3	-0.31	3.61	0.0172	0.0448
chr7	80188716	80189064		chr5	120688471	120688785	3.43	-0.31	3.74	0.0173	0.0449
chr7	81151094	81151890		chr1	17244224	17244591	4.08	0.38	3.7	0.0173	0.0449
chr7	84361159	84361657		chr2	170205505	170205845	4.21	0.78	3.43	0.0173	0.0449
chr7	84776018	84776334		chr12	80116645	80117107	4.72	1.26	3.46	0.0174	0.0452
chr7	89975544	89975943		chr15	36760183	36760440	3.57	0.08	3.49	0.0175	0.0452
chr7	90023035	90023394		chr1	22466635	22467005	3.42	-0.31	3.73	0.0175	0.0452
chr7	90539511	90539977		chr7	16309360	16309628	3.27	-0.31	3.58	0.0175	0.0452
chr7	90540881	90541331		chr1	167279341	167279628	3.6	0.38	3.22	0.0175	0.0452
chr7	96204698	96205228		chr2	29075681	29076013	3.73	0.19	3.55	0.0175	0.0453
chr7	100372129	100372464		chr2	133162105	133162426	3.52	-0.31	3.83	0.0176	0.0453
chr7	102565191	102565655		chr2	17978277	17978567	3.87	0.57	3.29	0.0177	0.0453
chr7	104218880	104219444		chr19	12460645	12460942	3.32	-0.31	3.63	0.0177	0.0453
chr7	104243735	104244074		chr7	104445933	104446301	3.75	0.34	3.42	0.0177	0.0453
chr7	104244145	104244899		chr12	41386685	41387025	4.24	-0.31	4.55	0.0177	0.0453
chr7	104352869	104353560		chr2	154427912	154428375	4.24	-0.31	4.55	0.0177	0.0453
chr7	104445933	104446301		chr1	10084488	10084862	3.4	-0.31	3.71	0.0177	0.0453
chr7	104464962	104465360		chr10	61416028	61416309	3.4	-0.31	3.71	0.0177	0.0453
chr7	107207913	107208286		chr14	46338846	46339114	3.4	-0.31	3.71	0.0177	0.0453
chr7	107771400	107771752		chr13	59646664	59646950	3.33	-0.31	3.64	0.0178	0.0454
chr7	112139109	112139435		chr6	65024655	65025038	4.4	0.57	3.83	0.0178	0.0454
chr7	112691131	112691822		chr17	12195052	12195430	4.01	0.38	3.63	0.0179	0.0457
chr7	116167538	116167840		chr15	34567979	34568381	3.61	-0.31	3.92	0.018	0.0459
chr7	117411898	117412131		chr5	32914191	32914591	3.98	0.38	3.59	0.0181	0.046
chr7	127225211	127225481		chr18	57318248	57318602	4.43	0.97	3.46	0.0182	0.0462
chr7	128461441	128461776		chr13	54602591	54603111	5.34	2.08	3.25	0.0182	0.0462
chr7	129420950	129421660		chr5	135951117	135951338	3.46	0.08	3.38	0.0182	0.0462
chr7	133112532	133112968		chr3	5989016	5989286	3.34	-0.31	3.65	0.0182	0.0462
chr7	133114980	133115348		chr3	90248202	90248662	4.4	0.99	3.41	0.0183	0.0462
chr7	138856687	138857002		chr1	73500734	73501090	3.24	-0.31	3.55	0.0183	0.0462
chr7	140941475	140941850		chr3	81034795	81035122	3.43	-0.31	3.74	0.0183	0.0463
chr7	140959391	140959887		chr2	87481174	87481659	5.04	1.64	3.4	0.0184	0.0464
chr7	141006499	141006774		chrX	58618858	58619126	3.32	-0.31	3.63	0.0184	0.0464
chr7	141010376	141010999		chr17	66479731	66480122	4.19	-0.31	4.49	0.0185	0.0466
chr7	141099823	141100104		chr10	3940882	3941685	4.66	1.26	3.4	0.0186	0.0466
chr7	141148618	141149117		chr19	14655991	14656214	3.05	-0.31	3.36	0.0186	0.0466
chr7	141265818	141266342		chr7	80130387	80130707	3.97	0.38	3.59	0.0186	0.0466
chr7	145139024	145139460		chr9	79759618	79759892	3.54	0.38	3.15	0.0186	0.0466
chr8	10921467	10921854		chr7	102565191	102565655	4.58	1.2	3.38	0.0187	0.0467
chr8	12502349	12502583		chr1	119581430	119581731	3.82	0.08	3.75	0.0187	0.0467
chr8	22508719	22509172		chr13	78255487	78255801	3.96	0.63	3.33	0.0187	0.0467
chr8	22808479	22808759		chr2	77147035	77147303	3.58	0.05	3.53	0.0187	0.0467
chr8	36253770	36254094		chr9	108655957	108656325	3.48	-0.31	3.79	0.0187	0.0467
chr8	43320482	43320775		chr1	181948143	181948599	4.89	1.76	3.14	0.0188	0.0467
chr8	43320827	43321197		chr8	72409401	72409811	4.06	0.85	3.21	0.0188	0.0467
chr8	43353701	43353963		chr14	70634688	70635199	3.89	0.05	3.85	0.0189	0.0467
chr8	46739321	46739685		chr5	104022016	104022379	3.36	-0.31	3.67	0.0189	0.0467
chr8	61927622	61928929		chr9	95499388	95499660	3.36	-0.31	3.67	0.0189	0.0467
chr8	61964663	61964997		chr9	121343494	121343761	3.36	-0.31	3.67	0.0189	0.0467
chr8	62078987	62079245		chr1	154080744	154081178	3.91	0.34	3.58	0.0189	0.0467
chr8	63929516	63930092		chr1	139412512	139412735	3.27	-0.31	3.58	0.0189	0.0467
chr8	65056570	65056800		chr17	70830003	70830267	3.27	-0.31	3.58	0.0189	0.0467
chr8	65067862	65068437		chr10	85539569	85540170	4.16	-0.31	4.47	0.019	0.0467
chr8	66990367	66990645		chr1	10878243	10878594	3.57	-0.31	3.88	0.019	0.0467
chr8	69333670	69333946		chr1	72793183	72793495	3.57	-0.31	3.88	0.019	0.0467
chr8	71537122	71538080		chr17	82310335	82310659	3.57	-0.31	3.88	0.019	0.0467
chr8	71676265	71676623		chr3	133532684	133533042	3.57	-0.31	3.88	0.019	0.0467
chr8	72189439	72189876		chr9	15023145	15023491	3.57	-0.31	3.88	0.019	0.0467
chr8	72311115	72311433		chr11	117963425	117963761	3.28	-0.31	3.59	0.019	0.0467
chr8	72409401	72409811		chr2	112727097	112727361	3.28	-0.31	3.59	0.019	0.0467
chr8	75089438	75089825		chr14	66122367	66122601	3.44	0.05	3.39	0.0191	0.0467
chr8	78068299	78068806		chr1	130245725	130245960	3.07	-0.31	3.38	0.0191	0.0468
chr8	78114541	78114932		chr19	25347590	25347941	3.33	0.05	3.28	0.0191	0.0468
chr8	84650192	84650612		chr11	62508872	62509103	3.63	0.08	3.55	0.0191	0.0468
chr8	84655599	84656012		chr19	55640300	55640605	3.92	0.34	3.59	0.0191	0.0468
chr8	84976369	84976769		chr15	22761145	22761459	3.57	0.08	3.49	0.0193	0.0469
chr8	86888119	86888514		chr17	70866539	70866898	4.16	0.56	3.61	0.0193	0.0469
chr8	89003504	89003988		chr13	6059983	6060191	3.01	-0.31	3.32	0.0193	0.0469
chr8	89006269	89006640		chr5	20710864	20711126	3.19	-0.31	3.5	0.0193	0.0469
chr8	90001808	90002148		chr4	88079111	88079370	3.58	0.08	3.5	0.0193	0.0469
chr8	94173943	94174362		chr8	89006269	89006640	3.28	-0.31	3.59	0.0194	0.0469
chr8	94434149	94434502		chr1	36017187	36017563	4.13	-0.31	4.44	0.0194	0.0469
chr8	106932765	106933092		chr5	77262183	77262525	4.8	1.39	3.41	0.0195	0.0469
chr8	110846617	110846887		chr19	44719294	44719596	3.39	-0.31	3.7	0.0195	0.0469
chr8	111613240	111613509		chr13	13446796	13447195	3.16	-0.31	3.47	0.0195	0.0469
chr8	116674116	116674837		chr10	95456075	95456390	3.3	-0.31	3.61	0.0195	0.0469
chr8	120735932	120736358		chr11	53202409	53202718	3.3	-0.31	3.61	0.0195	0.0469
chr8	125699556	125699938		chr11	102329590	102329808	3.3	-0.31	3.61	0.0195	0.0469
chr8	125700408	125700927		chr14	87044561	87044855	3.3	-0.31	3.61	0.0195	0.0469
chr8	126603000	126603588		chr16	62854083	62854315	3.3	-0.31	3.61	0.0195	0.0469
chr9	3563001	3563439		chr7	28871974	28872173	3.41	0.08	3.34	0.0195	0.0469
chr9	7862897	7863350		chr2	99816199	99816463	3.28	-0.31	3.59	0.0195	0.0469
chr9	11441243	11441733		chr18	33842724	33842955	3.04	-0.31	3.35	0.0195	0.0469
chr9	15023145	15023491		chr4	142069486	142069834	3.49	0.08	3.42	0.0196	0.0469
chr9	18722064	18722398		chr16	13750035	13750225	3.15	-0.31	3.45	0.0196	0.0471
chr9	18734089	18734570		chr19	43520404	43520690	3.6	0.05	3.56	0.0197	0.0471
chr9	20835591	20836083		chr19	5086650	5086923	3.79	0.36	3.44	0.0197	0.0471
chr9	20868573	20869046		chr4	125729295	125729539	3.59	0.08	3.51	0.0198	0.0471
chr9	21015731	21016150		chr1	132471131	132471410	3.77	0.56	3.21	0.0198	0.0471
chr9	21238898	21239289		chr10	115160236	115160474	3.37	-0.31	3.68	0.0198	0.0471
chr9	21768417	21768873		chr12	105757809	105758143	3.37	-0.31	3.68	0.0198	0.0471
chr9	27164829	27165307		chr14	49275424	49275719	3.37	-0.31	3.68	0.0198	0.0471
chr9	27313280	27313940		chr14	48655072	48655274	3.09	-0.31	3.39	0.0198	0.0471
chr9	28613857	28614383		chr10	76028062	76028309	3.9	0.63	3.27	0.0199	0.0471
chr9	31018722	31019056		chr18	16614773	16615005	3.08	-0.31	3.39	0.0199	0.0471
chr9	35267917	35268260		chr3	126622623	126622841	3.08	-0.31	3.39	0.0199	0.0471
chr9	37089943	37090366		chr5	119579868	119580268	4.24	0.86	3.37	0.0199	0.0472
chr9	37430771	37431032		chr13	44705239	44705452	3.22	-0.31	3.53	0.02	0.0473
chr9	37485233	37485533		chr19	23136483	23136810	4.04	0.34	3.71	0.02	0.0473
chr9	38874869	38875306		chr2	89569873	89570190	3.28	-0.31	3.59	0.0201	0.0475
chr9	40240355	40240730		chr5	103930394	103930679	3.28	-0.31	3.59	0.0201	0.0475
chr9	46499181	46499485		chr12	109881225	109881491	3.66	0.34	3.33	0.0201	0.0475
chr9	49751373	49751987		chr18	38601805	38602047	3.31	-0.31	3.62	0.0202	0.0475
chr9	52185281	52185532		chr19	42136186	42136406	3.31	-0.31	3.62	0.0202	0.0475
chr9	54856213	54856500		chr14	40864825	40865154	3.59	0.05	3.54	0.0202	0.0475
chr9	57780539	57781037		chr5	120751260	120751618	3.63	0.05	3.58	0.0202	0.0476
chr9	58249445	58249892		chr18	20943730	20944238	4.01	0.63	3.38	0.0203	0.0476
chr9	58272014	58272469		chr18	75579396	75579713	3.87	0.57	3.3	0.0203	0.0476
chr9	59486857	59487161		chr15	78066583	78066812	3.23	-0.31	3.54	0.0204	0.0476
chr9	62819599	62819919		chrX	99556976	99557213	3.23	-0.31	3.54	0.0204	0.0476
chr9	62829768	62830300		chr17	47887476	47887887	3.8	0.34	3.47	0.0204	0.0476
chr9	63146538	63146984		chr18	20762349	20762603	3.02	-0.31	3.33	0.0204	0.0478
chr9	64546350	64547017		chr2	12077545	12077829	3.63	0.34	3.3	0.0205	0.0478
chr9	65102576	65102894		chr12	110601952	110602177	3.1	-0.31	3.41	0.0205	0.0478
chr9	70012265	70012688		chr3	29025108	29025330	3.1	-0.31	3.41	0.0205	0.0478
chr9	70477209	70477699		chr11	107352635	107353013	4.72	1.3	3.42	0.0205	0.0478
chr9	75085321	75085802		chr3	154692093	154692524	4.13	0.78	3.35	0.0206	0.0478
chr9	78319531	78319946		chr3	16733773	16734280	4.96	1.62	3.34	0.0207	0.0481
chr9	79759618	79759892		chr18	3857287	3857513	3.49	0.05	3.44	0.0207	0.0481
chr9	88286175	88286614		chr9	110946070	110946356	3.23	-0.31	3.53	0.0208	0.0483
chr9	95499388	95499660		chr11	11809248	11809474	3.25	-0.31	3.56	0.0208	0.0483
chr9	95954625	95955017		chr12	41687606	41687894	4.15	0.96	3.19	0.0209	0.0483
chr9	96230411	96230625		chr15	84723546	84723844	3.29	-0.31	3.6	0.021	0.0484
chr9	99420078	99420734		chr16	37809107	37809495	3.29	-0.31	3.6	0.021	0.0484
chr9	103088697	103089046		chr17	27994420	27994655	3.03	-0.31	3.34	0.021	0.0484
chr9	106476497	106476772		chr8	84650192	84650612	4.71	1.39	3.31	0.021	0.0484
chr9	108035271	108036009		chr18	46914395	46914774	3.93	0.19	3.74	0.021	0.0484
chr9	108655957	108656325		chr13	95534231	95534441	3.22	-0.31	3.53	0.0211	0.0484
chr9	108753153	108753426		chr10	63177044	63177497	5.04	1.76	3.29	0.0211	0.0484
chr9	109054701	109055066		chr12	104247531	104247934	3.39	-0.31	3.7	0.0211	0.0484
chr9	109546725	109547027		chr9	46499181	46499485	3.39	-0.31	3.7	0.0211	0.0484
chr9	110946070	110946356		chr19	5806452	5806883	4.14	0.56	3.59	0.0211	0.0484
chr9	110947130	110948383		chr8	12502349	12502583	3.13	-0.31	3.44	0.0211	0.0484
chr9	113458491	113458882		chr1	119075566	119075892	3.32	-0.31	3.63	0.0211	0.0484
chr9	114394216	114394417		chr4	13218881	13219178	3.09	-0.31	3.4	0.0212	0.0485
chr9	115030551	115030977		chrX	17434144	17434353	3.09	-0.31	3.4	0.0212	0.0485
chr9	116427565	116427883		chr16	42575690	42576048	3.49	-0.31	3.79	0.0212	0.0485
chr9	120001843	120002373		chr11	117321886	117322147	3.15	-0.31	3.46	0.0212	0.0485
chr9	120732699	120733046		chr15	58306416	58306703	3.38	-0.31	3.69	0.0213	0.0485
chr9	121314079	121314423		chr5	33535626	33535819	3.16	-0.31	3.47	0.0215	0.0489
chr9	121343494	121343761		chr12	12986780	12987085	3.64	0.34	3.31	0.0215	0.0489
chr9	122310732	122311173		chr11	29048119	29048652	4.32	0.76	3.56	0.0215	0.049
chr9	124272859	124273464		chrX	13047077	13047412	3.75	0.57	3.18	0.0216	0.049
chrX	8008559	8008982		chr8	110846617	110846887	3.98	1.03	2.95	0.0216	0.049
chrX	11957151	11957562		chr13	26113683	26114106	3.58	0.05	3.53	0.0216	0.0491
chrX	13047077	13047412		chr12	10603892	10604163	3.04	-0.31	3.34	0.0217	0.0492
chrX	13047579	13047939		chr13	40916687	40916872	3.11	-0.31	3.42	0.0217	0.0492
chrX	13431234	13431687		chr4	99670248	99670472	3.17	-0.31	3.48	0.0218	0.0494
chrX	17434144	17434353		chr11	62435523	62435737	2.93	-0.31	3.24	0.022	0.0498
chrX	20356338	20356618		chr12	86498798	86499259	4.44	0.96	3.49	0.022	0.0498
chrX	36772650	36772971		chr5	118437139	118437362	3.55	0.08	3.47	0.0221	0.0498
chrX	36837128	36837601		chr9	18734089	18734570	4.01	0.76	3.25	0.0221	0.0498
chrX	38473395	38473789		chr3	121617981	121618411	4.38	1.04	3.34	0.0221	0.0498
chrX	58618858	58619126		chr4	104064694	104064944	3.29	-0.31	3.6	0.0222	0.0498
chrX	85076996	85077253		chr7	90539511	90539977	4.19	0.78	3.41	0.0222	0.0498
chrX	99556976	99557213		chr11	88998564	88998826	3.72	0.63	3.09	0.0222	0.0498
chrX	117316703	117317222		chr17	82306438	82306799	3.79	0.08	3.72	0.0222	0.0499
chrX	129746000	129746369		chr4	35989940	35990331	4.06	0.61	3.45	0.0223	0.0499
chrX	164407390	164407665

## Sheet: STAT2_peaks_in_ESCs
Consensus Peak List				DiffBind Result	1h vs 0h								DiffBind Result	6h vs 0h
Chr	Start	End		Chr	Start	End	Conc_group1	Conc_group2	Fold	p-value	FDR		Chr	Start	End	Conc_group1	Conc_group2	Fold	p-value	FDR
chr1	12744627	12745064		chr8	71537257	71538085	7.66	2.19	5.47	1.98e-16	8.03e-14		chr8	61927748	61928470	6.71	0.94	5.77	7.32e-17	2.78e-14
chr1	34103755	34104020		chr5	120812345	120812955	7.12	1.95	5.16	9.66e-15	1.96e-12		chr6	121245570	121246062	6.87	1.91	4.96	1.4e-16	2.78e-14
chr1	37889927	37890544		chr1	52113577	52114144	7.63	3.21	4.42	2.08e-13	2.81e-11		chr11	48992169	48992612	6.45	0.78	5.67	4.04e-16	4.04e-14
chr1	52113577	52114144		chr12	103433685	103434569	7.36	2.61	4.76	2.93e-13	2.96e-11		chr12	103433685	103434569	7.96	2.65	5.32	4.08e-16	4.04e-14
chr1	52119259	52119585		chr14	55603810	55604546	7.59	3.67	3.92	4.46e-13	3.61e-11		chr16	23609351	23610256	7.24	2.36	4.88	3.38e-15	2.67e-13
chr1	80622530	80622974		chr4	136590005	136590644	6.58	0.93	5.65	1.31e-12	8.83e-11		chr4	136590005	136590644	6.53	0.97	5.56	6.02e-15	3.98e-13
chr1	120643923	120644262		chr11	79002240	79002963	6.6	0.42	6.18	5.55e-12	3.21e-10		chr15	74960661	74961209	6.32	0.36	5.96	1.47e-14	8.34e-13
chr1	150496679	150497031		chr7	104244233	104244757	6.47	-0.23	6.7	6.92e-12	3.5e-10		chr7	104244233	104244757	6.45	-0.19	6.64	1.96e-14	9.73e-13
chr1	156037263	156037602		chr11	48992169	48992612	6.31	0.74	5.56	1.66e-11	7.47e-10		chr11	83078027	83078468	6.1	0.88	5.22	3.92e-14	1.73e-12
chr1	156674301	156674686		chr5	120749487	120750276	6.83	1.56	5.27	4.71e-11	1.91e-09		chr5	120749487	120750276	6.85	1.6	5.26	6.67e-14	2.59e-12
chr1	156956474	156956723		chr16	23609351	23610256	7.01	2.32	4.69	7.58e-11	2.79e-09		chr8	71537257	71538085	7.58	2.23	5.36	7.2e-14	2.59e-12
chr1	179652108	179652241		chr8	61927748	61928470	6.5	0.9	5.6	9.2e-11	3.1e-09		chr5	120812345	120812955	6.77	1.99	4.78	1.23e-13	4.06e-12
chr1	180293220	180293362		chr16	93816208	93816792	6.56	2.15	4.41	2.43e-10	7.57e-09		chr11	79002240	79002963	6.13	0.46	5.66	3.37e-13	1.03e-11
chr1	182030271	182030764		chr11	48871114	48871830	7.85	3.98	3.87	3.79e-10	1.1e-08		chr1	52113577	52114144	7.4	3.25	4.15	5.02e-13	1.42e-11
chr1	189729609	189729815		chr11	72301391	72301992	6.3	1.39	4.91	2.29e-09	6.19e-08		chr11	72301391	72301992	6.12	1.43	4.69	5.84e-13	1.54e-11
chr1	191986831	191987103		chr7	141265876	141266338	6.46	1.71	4.75	3e-09	7.6e-08		chr16	97534620	97535385	5.94	0.97	4.97	1.02e-12	2.53e-11
chr10	4249313	4249595		chr4	40239470	40240138	6.75	2.38	4.37	3.31e-09	7.7e-08		chr16	93816208	93816792	6.22	2.19	4.04	1.09e-12	2.55e-11
chr10	11801750	11801965		chr11	88999207	88999739	6.22	2.06	4.16	3.42e-09	7.7e-08		chr15	74989179	74989764	6.1	1.25	4.85	1.23e-12	2.71e-11
chr10	21826972	21827169		chr11	29130411	29130878	6.11	1.63	4.49	4.44e-09	9.46e-08		chr6	39117862	39118676	6.59	1.95	4.64	1.45e-12	3.03e-11
chr10	43559697	43559957		chr10	128270049	128270496	6.37	1.93	4.44	5.18e-09	1.05e-07		chr5	114897217	114897766	5.88	-0.19	6.07	1.6e-12	3.16e-11
chr10	50592084	50592644		chr6	39117862	39118676	6.57	1.91	4.66	7.52e-09	1.45e-07		chr7	141265876	141266338	6.52	1.75	4.77	2.57e-12	4.85e-11
chr10	58532341	58532594		chr10	88513490	88513894	5.54	-0.23	5.77	1.81e-08	3.34e-07		chr11	88999207	88999739	6.12	2.1	4.02	3.54e-12	6.37e-11
chr10	59380326	59380616		chr12	21462572	21463138	6.69	2.7	3.98	2.76e-08	4.87e-07		chr15	77058635	77059172	6.09	2.07	4.02	6.36e-12	1.09e-10
chr10	74919455	74919732		chr3	88294919	88295631	5.53	0.09	5.44	3.05e-08	5.15e-07		chr3	142559782	142560217	5.59	0.43	5.16	6.7e-12	1.1e-10
chr10	77572406	77572676		chr6	121245570	121246062	6.31	1.87	4.44	9.2e-08	1.49e-06		chr11	119392768	119393228	6.1	1.94	4.16	2.02e-11	3.21e-10
chr10	88513490	88513894		chr15	74960661	74961209	5.47	0.32	5.14	9.66e-08	1.5e-06		chr14	55603810	55604546	7.22	3.71	3.51	2.4e-11	3.66e-10
chr10	99353536	99353792		chr1	37889927	37890544	6.27	1.97	4.31	1.24e-07	1.84e-06		chr7	104353012	104353556	5.85	1.47	4.37	5.94e-11	8.71e-10
chr10	128270049	128270496		chr11	53762792	53763249	6	1.44	4.56	1.27e-07	1.84e-06		chr3	88294919	88295631	5.5	0.13	5.37	7.77e-11	1.1e-09
chr11	8569507	8569693		chr5	120907436	120907800	5.45	1.06	4.4	2.46e-07	3.44e-06		chr15	74967725	74968294	5.61	1.17	4.44	8.57e-11	1.17e-09
chr11	9117074	9117343		chr5	110082889	110083303	5.97	1.75	4.22	2.62e-07	3.54e-06		chr11	29130411	29130878	5.6	1.67	3.93	1.7e-10	2.24e-09
chr11	11905028	11905369		chr4	124646527	124646972	5.35	0.33	5.02	3.32e-07	4.2e-06		chr6	38354016	38354603	6	1.5	4.51	1.78e-10	2.27e-09
chr11	20133020	20133241		chr15	77058635	77059172	6.05	2.03	4.02	3.32e-07	4.2e-06		chr4	40239470	40240138	6.49	2.42	4.07	3.89e-10	4.82e-09
chr11	27213355	27213568		chr3	89730475	89731055	6.12	1.92	4.2	8.38e-07	1.03e-05		chr10	88513490	88513894	5.25	-0.19	5.44	6.97e-10	8.37e-09
chr11	29130411	29130878		chr17	29660486	29660845	5.63	1.72	3.91	1.43e-06	1.7e-05		chr7	104464960	104465396	5.34	0.8	4.54	1.07e-09	1.21e-08
chr11	43767156	43767426		chr6	38354016	38354603	5.92	1.46	4.46	1.79e-06	2.07e-05		chr17	36020587	36021165	6.33	2.65	3.68	1.07e-09	1.21e-08
chr11	48871114	48871830		chr1	156037263	156037602	5.06	0.57	4.49	1.87e-06	2.11e-05		chr1	37889927	37890544	6	2.01	3.99	1.16e-09	1.27e-08
chr11	48992169	48992612		chr7	141010511	141010910	5.39	0.75	4.64	2e-06	2.19e-05		chr6	149335929	149336271	5.03	0.12	4.91	3.13e-09	3.36e-08
chr11	49064170	49064462		chr7	81151118	81151623	6.44	2.83	3.61	2.66e-06	2.84e-05		chr16	35938711	35939211	5.79	1.97	3.82	3.26e-09	3.4e-08
chr11	49081418	49081807		chr8	72189490	72189843	5.17	0.72	4.45	2.92e-06	3.04e-05		chr6	127245877	127246206	5.62	1.6	4.02	4e-09	4.06e-08
chr11	53762792	53763249		chr7	104353012	104353556	5.53	1.43	4.09	3.11e-06	3.15e-05		chr15	76243190	76243572	5.47	2.03	3.45	4.13e-09	4.09e-08
chr11	53763876	53764063		chr6	149335929	149336271	4.87	0.08	4.79	3.75e-06	3.7e-05		chr12	21462572	21463138	6.07	2.74	3.33	6.74e-09	6.51e-08
chr11	53769754	53770033		chr5	114897217	114897766	4.8	-0.23	5.03	4.77e-06	4.6e-05		chr10	128270049	128270496	5.92	1.97	3.95	8.12e-09	7.65e-08
chr11	58199358	58199627		chr5	120887521	120887795	4.99	0.94	4.05	4.94e-06	4.65e-05		chr3	89730475	89731055	6.17	1.96	4.21	8.49e-09	7.82e-08
chr11	58211471	58211755		chr2	71714324	71714721	5.53	1.65	3.88	5.66e-06	5.13e-05		chr4	156200675	156201147	5.32	1.1	4.22	1.07e-08	9.62e-08
chr11	58214694	58215002		chr18	36027136	36027465	4.94	0.6	4.34	5.7e-06	5.13e-05		chr17	29660486	29660845	5.39	1.76	3.63	1.18e-08	1.04e-07
chr11	72301391	72301992		chr11	117975463	117975930	5.72	1.81	3.91	7.49e-06	6.6e-05		chr19	34640630	34640934	4.89	0.17	4.72	1.7e-08	1.46e-07
chr11	72690262	72690482		chr15	74989179	74989764	5.61	1.21	4.4	8.56e-06	7.28e-05		chr4	124646527	124646972	5.02	0.37	4.65	1.79e-08	1.5e-07
chr11	79002240	79002963		chr1	80622530	80622974	4.62	0.08	4.55	8.63e-06	7.28e-05		chr11	48871114	48871830	7.86	4.02	3.83	2.19e-08	1.81e-07
chr11	83078027	83078468		chr15	74967725	74968294	5.27	1.13	4.14	1.13e-05	9.33e-05		chr6	53799056	53799483	5.21	1.22	3.99	2.45e-08	1.98e-07
chr11	88999207	88999739		chr16	97534620	97535385	5.18	0.93	4.25	1.26e-05	0.000102		chr7	141010511	141010910	5.03	0.79	4.24	2.73e-08	2.16e-07
chr11	101448352	101448574		chr11	119392768	119393228	5.66	1.9	3.77	2.07e-05	0.000164		chr5	120907436	120907800	5.06	1.1	3.97	2.86e-08	2.22e-07
chr11	109362377	109362711		chr16	35938711	35939211	5.68	1.93	3.76	2.29e-05	0.000178		chr1	156037263	156037602	4.91	0.61	4.3	4.53e-08	3.45e-07
chr11	117975463	117975930		chr11	58214694	58215002	4.69	0.66	4.03	2.63e-05	0.000199		chr11	58214694	58215002	4.87	0.7	4.17	4.9e-08	3.66e-07
chr11	119392768	119393228		chr2	180589263	180589644	4.99	1.17	3.82	2.66e-05	0.000199		chr18	24444265	24444711	5.13	1.12	4.01	5.82e-08	4.27e-07
chr12	12943173	12943679		chr16	48435610	48435978	4.54	0.08	4.46	2.77e-05	0.000204		chr7	81151118	81151623	6.26	2.87	3.39	7.5e-08	5.4e-07
chr12	21462572	21463138		chr9	124273074	124273396	4.59	0.35	4.24	2.85e-05	0.000206		chr1	80622530	80622974	4.73	0.12	4.62	7.82e-08	5.53e-07
chr12	26469090	26469451		chr6	53799056	53799483	5	1.18	3.82	3.41e-05	0.000243		chr16	10814724	10815052	4.98	1.11	3.88	8.55e-08	5.94e-07
chr12	86329089	86329320		chr11	83078027	83078468	4.87	0.84	4.03	3.53e-05	0.000246		chr5	120887521	120887795	4.91	0.98	3.93	9.61e-08	6.56e-07
chr12	86501727	86501941		chr16	10814724	10815052	4.8	1.07	3.73	4.2e-05	0.000288		chr18	36027136	36027465	4.83	0.64	4.18	9.8e-08	6.58e-07
chr12	103433685	103434569		chr3	142559782	142560217	4.52	0.39	4.14	5.03e-05	0.000339		chr2	180589263	180589644	5.05	1.21	3.84	1.29e-07	8.49e-07
chr12	110471262	110471644		chr18	60843853	60844228	5.16	1.08	4.08	6.06e-05	0.000402		chr9	108035394	108035868	5.04	1.04	4	1.34e-07	8.7e-07
chr13	34109018	34109219		chr17	36020587	36021165	6.06	2.61	3.45	6.77e-05	0.000442		chr12	26469090	26469451	4.87	0.61	4.26	1.41e-07	9.01e-07
chr13	40735823	40736072		chr4	135312879	135313163	4.14	-0.23	4.37	8.55e-05	0.000549		chr18	60843853	60844228	5.08	1.12	3.96	1.55e-07	9.77e-07
chr13	44722214	44722444		chr3	116598062	116598349	4.51	0.57	3.94	9.12e-05	0.000577		chr6	66864529	66864778	4.51	0.11	4.39	2.35e-07	1.45e-06
chr13	56116113	56116429		chr4	45972168	45972662	5.59	2.04	3.55	9.63e-05	0.0006		chr17	78882304	78882748	5.12	1.38	3.74	2.4e-07	1.46e-06
chr13	69534792	69535025		chr9	122310754	122311139	4.97	1.68	3.29	0.000123	0.000745		chr7	104445965	104446180	4.46	0.12	4.34	2.45e-07	1.47e-06
chr14	7953966	7954186		chr17	10367141	10367471	5.09	1.79	3.3	0.000123	0.000745		chr10	50592084	50592644	5.4	1.86	3.54	2.72e-07	1.59e-06
chr14	27436937	27437276		chr17	78882304	78882748	4.99	1.34	3.65	0.00013	0.000777		chr5	110082889	110083303	5.2	1.79	3.41	2.73e-07	1.59e-06
chr14	55603810	55604546		chrX	36772650	36772850	4.04	0.13	3.9	0.000135	0.000791		chr6	111734088	111734388	4.53	0.39	4.14	7.34e-07	4.21e-06
chr14	63500455	63500666		chr6	17655220	17655440	3.95	-0.23	4.17	0.00014	0.000807		chr11	49081418	49081807	4.93	1.59	3.34	9.9e-07	5.6e-06
chr14	77904166	77904518		chr11	53769754	53770033	4.41	0.74	3.67	0.000148	0.000845		chr2	173218785	173219091	4.63	0.63	4	1.11e-06	6.22e-06
chr14	79481752	79482069		chr5	137116002	137116480	4.96	1.73	3.23	0.000154	0.000866		chr16	97535785	97536163	4.41	0.36	4.05	1.6e-06	8.82e-06
chr14	99339715	99340008		chr9	108035394	108035868	4.7	1	3.7	0.000166	0.000922		chr17	36023610	36023908	4.7	1.47	3.23	1.97e-06	1.07e-05
chr15	12549521	12549761		chr9	109054744	109055026	4.41	0.91	3.5	0.00019	0.00104		chr9	109054744	109055026	4.54	0.95	3.6	2e-06	1.07e-05
chr15	25770039	25770242		chr15	79403277	79403818	5.2	1.74	3.45	0.000204	0.0011		chr11	53762792	53763249	4.89	1.48	3.41	2.37e-06	1.25e-05
chr15	74960661	74961209		chr11	58199358	58199627	3.88	-0.23	4.11	0.000235	0.00125		chr9	57780669	57781061	4.32	0.39	3.93	3.23e-06	1.68e-05
chr15	74967725	74968294		chr3	154692267	154692444	3.7	-0.23	3.93	0.000307	0.00161		chr5	100636767	100637125	4.71	1.24	3.47	3.55e-06	1.82e-05
chr15	74989179	74989764		chr8	90001865	90002152	4.54	1.15	3.39	0.000309	0.00161		chr16	69078212	69078436	4.2	0.43	3.77	3.78e-06	1.92e-05
chr15	75634352	75634586		chr12	86329089	86329320	3.72	-0.23	3.94	0.000351	0.00177		chr15	79403277	79403818	5.35	1.78	3.57	4.13e-06	2.07e-05
chr15	76243190	76243572		chr6	122770218	122770712	5.06	1.96	3.1	0.000354	0.00177		chr8	65067873	65068288	5.03	2.12	2.91	4.44e-06	2.2e-05
chr15	77058635	77059172		chr18	24444265	24444711	4.94	1.08	3.86	0.000354	0.00177		chr6	17655220	17655440	4.08	-0.19	4.27	4.89e-06	2.39e-05
chr15	79403277	79403818		chr10	50592084	50592644	5.39	1.82	3.57	0.000391	0.00193		chr1	156674301	156674686	5.06	1.99	3.07	5.04e-06	2.43e-05
chr15	81522051	81522270		chr6	111734088	111734388	4.2	0.35	3.85	0.00041	0.002		chr3	142530129	142530440	4.6	1.73	2.87	5.29e-06	2.52e-05
chr15	103213101	103213195		chr9	7862967	7863330	4.81	1.67	3.14	0.000426	0.00205		chr2	71714324	71714721	5.13	1.69	3.44	7.03e-06	3.32e-05
chr16	4842873	4843116		chr10	43559697	43559957	3.67	-0.23	3.9	0.000434	0.00207		chr2	181241853	181242151	4.53	1.12	3.41	8.34e-06	3.88e-05
chr16	10785434	10785836		chr7	104464960	104465396	4.39	0.76	3.63	0.000457	0.00215		chr9	20868571	20868989	5.49	2.46	3.04	8.54e-06	3.93e-05
chr16	10814724	10815052		chr4	11044748	11045092	4.16	0.35	3.81	0.000493	0.00225		chr5	137116002	137116480	4.9	1.77	3.13	8.72e-06	3.97e-05
chr16	23609351	23610256		chr1	34103755	34104020	3.92	0.09	3.83	0.000494	0.00225		chr9	124273074	124273396	4.19	0.39	3.8	1.08e-05	4.86e-05
chr16	35869105	35869410		chr10	74919455	74919732	3.72	-0.23	3.95	0.000495	0.00225		chr12	110471262	110471644	4.45	1.3	3.15	1.15e-05	5.13e-05
chr16	35938711	35939211		chr2	173218785	173219091	4.29	0.59	3.7	0.000509	0.00229		chr11	58199358	58199627	4.05	-0.19	4.24	1.2e-05	5.29e-05
chr16	48435610	48435978		chr12	110471262	110471644	4.58	1.26	3.32	0.000557	0.00247		chr4	45972168	45972662	5.21	2.08	3.13	1.53e-05	6.67e-05
chr16	69078212	69078436		chr2	181241853	181242151	4.45	1.08	3.37	0.000561	0.00247		chr8	90001865	90002152	4.39	1.19	3.2	1.68e-05	7.21e-05
chr16	93816208	93816792		chr12	26469090	26469451	4.32	0.57	3.75	0.000621	0.0027		chr9	7862967	7863330	4.65	1.71	2.94	1.79e-05	7.64e-05
chr16	97534620	97535385		chr17	36023610	36023908	4.55	1.43	3.12	0.000773	0.00333		chr17	53569777	53570201	4.83	1.89	2.94	2.01e-05	8.48e-05
chr16	97535785	97536163		chr1	120643923	120644262	3.94	0.34	3.61	0.000838	0.00357		chr4	132938300	132938632	4.31	0.96	3.36	2.06e-05	8.59e-05
chr17	10367141	10367471		chr16	35869105	35869410	4.34	1.15	3.2	0.000902	0.00381		chr8	72189490	72189843	4.72	0.76	3.96	2.11e-05	8.71e-05
chr17	29082027	29082285		chr12	12943173	12943679	4.98	1.87	3.1	0.000914	0.00382		chr3	116598062	116598349	4.11	0.61	3.5	2.59e-05	0.000106
chr17	29660486	29660845		chr7	3206528	3206879	4.49	1.31	3.18	0.00104	0.0043		chr9	122310754	122311139	4.58	1.72	2.86	3.98e-05	0.000161
chr17	31819386	31819567		chr6	66864529	66864778	3.59	0.07	3.52	0.00109	0.00444		chr10	43559697	43559957	3.76	-0.19	3.95	4.34e-05	0.000174
chr17	33919497	33919704		chr18	75464934	75465279	5.25	2.39	2.85	0.00123	0.00499		chr16	10785434	10785836	4.74	1.84	2.9	4.78e-05	0.000189
chr17	34187565	34187924		chr10	4249313	4249595	4.2	0.93	3.27	0.00126	0.00504		chr2	167505284	167505557	3.97	0.86	3.11	5.79e-05	0.000227
chr17	36020587	36021165		chr19	34640630	34640934	3.79	0.13	3.66	0.00131	0.00519		chr4	135312879	135313163	3.63	-0.19	3.82	8.65e-05	0.000336
chr17	36023610	36023908		chr16	10785434	10785836	4.85	1.8	3.05	0.00135	0.0053		chr11	109362377	109362711	4.29	1.56	2.73	0.000106	0.000405
chr17	36836909	36837116		chr9	20868571	20868989	5.35	2.42	2.94	0.00166	0.00645		chr14	79481752	79482069	3.88	0.38	3.5	0.000106	0.000405
chr17	53569777	53570201		chr3	115858634	115859025	4.74	1.9	2.84	0.00172	0.00663		chr14	27436937	27437276	4.44	1.58	2.86	0.000136	0.000514
chr17	71485802	71486113		chr9	57780669	57781061	3.83	0.35	3.48	0.00185	0.00708		chr1	34103755	34104020	3.67	0.13	3.54	0.00017	0.000635
chr17	78882304	78882748		chr2	157575065	157575347	3.99	0.76	3.23	0.00192	0.00726		chr2	119504239	119504472	3.67	0.13	3.54	0.000172	0.000635
chr18	24444265	24444711		chr3	63641521	63641734	3.29	-0.23	3.52	0.00194	0.00729		chr9	27313423	27313790	3.92	0.8	3.12	0.000178	0.000652
chr18	29180317	29180523		chr17	53569777	53570201	4.78	1.85	2.93	0.00199	0.0074		chr17	36836909	36837116	3.58	-0.19	3.77	0.0002	0.000725
chr18	36027136	36027465		chr11	27213355	27213568	3.24	-0.23	3.47	0.00202	0.00743		chr12	86329089	86329320	3.54	-0.19	3.73	0.000203	0.000725
chr18	58654939	58655186		chr13	69534792	69535025	3.81	0.73	3.08	0.00212	0.00774		chr4	46535911	46536349	4.45	1.9	2.56	0.000203	0.000725
chr18	60843853	60844228		chr11	72690262	72690482	3.58	0.34	3.24	0.00218	0.00787		chr1	180293220	180293362	3.72	0.38	3.34	0.000213	0.000752
chr18	66806810	66807068		chr3	142530129	142530440	4.43	1.69	2.74	0.00226	0.00809		chr17	71485802	71486113	4.03	1.31	2.72	0.00022	0.000769
chr18	75464934	75465279		chr14	27436937	27437276	4.55	1.54	3.01	0.00236	0.0083		chr16	35869105	35869410	3.91	1.19	2.73	0.000288	0.000999
chr19	34640630	34640934		chr7	102565306	102565617	3.67	0.55	3.12	0.00237	0.0083		chr3	27142410	27142730	4.02	1.36	2.66	0.000472	0.00162
chr19	37208255	37208388		chr8	22808522	22808822	3.7	0.56	3.14	0.00238	0.0083		chr4	59452543	59452776	3.35	0.13	3.22	0.000637	0.00217
chr2	32153585	32153764		chr6	127245877	127246206	4.64	1.56	3.08	0.00245	0.00847		chr2	62646106	62646344	3.48	0.37	3.12	0.000644	0.00218
chr2	34790452	34790601		chr17	71485802	71486113	4.13	1.27	2.86	0.0025	0.00858		chr3	104818095	104818273	3.33	-0.19	3.52	0.000653	0.00218
chr2	62646106	62646344		chr11	109362377	109362711	4.29	1.52	2.77	0.00254	0.00859		chr11	20133020	20133241	3.29	-0.19	3.47	0.000656	0.00218
chr2	71714324	71714721		chr10	99353536	99353792	3.44	0.13	3.3	0.00254	0.00859		chr10	77572406	77572676	4.25	1.79	2.46	0.00069	0.00228
chr2	84774857	84775033		chr4	59452543	59452776	3.69	0.09	3.6	0.00263	0.00878		chr5	122762184	122762393	3.57	0.39	3.18	0.000707	0.00232
chr2	91157902	91158090		chr3	149219891	149220207	3.91	0.73	3.18	0.00265	0.00878		chr11	43767156	43767426	3.5	0.39	3.11	0.00073	0.00237
chr2	96314969	96315192		chr12	86501727	86501941	3.55	0.34	3.21	0.00267	0.00878		chr6	129180392	129180545	3.39	0.13	3.27	0.000835	0.00269
chr2	119504239	119504472		chr8	65067873	65068288	4.8	2.08	2.71	0.00279	0.00905		chr11	27213355	27213568	3.16	-0.19	3.34	0.000967	0.00309
chr2	119637050	119637183		chr15	76243190	76243572	4.54	1.99	2.55	0.00279	0.00905		chr4	11044748	11045092	3.5	0.39	3.11	0.00099	0.00314
chr2	152349907	152350109		chr4	118639130	118639361	3.72	0.34	3.38	0.00296	0.00951		chr11	72690262	72690482	3.38	0.38	3	0.00119	0.00375
chr2	157575065	157575347		chr13	56116113	56116429	3.93	0.73	3.2	0.00317	0.0101		chr15	103213101	103213195	3.93	0.62	3.31	0.00128	0.00395
chr2	166157287	166157543		chr1	191986831	191987103	3.89	0.92	2.97	0.00327	0.0103		chr16	48435610	48435978	3.35	0.12	3.23	0.00129	0.00395
chr2	167505284	167505557		chr8	75089552	75089740	3.68	0.73	2.95	0.0034	0.0107		chr18	75464934	75465279	4.74	2.43	2.31	0.00129	0.00395
chr2	173218785	173219091		chr2	167505284	167505557	3.65	0.82	2.84	0.00344	0.0107		chr10	74919455	74919732	3.32	-0.19	3.51	0.00133	0.00406
chr2	180589263	180589644		chr3	40714652	40714861	3.21	-0.23	3.44	0.00376	0.0116		chr13	40735823	40736072	3.51	0.78	2.73	0.00138	0.00415
chr2	181241853	181242151		chr4	142171472	142171737	3.78	0.66	3.12	0.00396	0.0121		chr10	59380326	59380616	3.94	1.34	2.6	0.00138	0.00415
chr3	27142410	27142730		chr9	107975456	107975632	3	-0.23	3.22	0.00396	0.0121		chr9	107975456	107975632	3.3	-0.19	3.49	0.00143	0.00426
chr3	40714652	40714861		chr9	27313423	27313790	3.86	0.76	3.1	0.00401	0.0121		chr15	81522051	81522270	3.91	1.36	2.56	0.00145	0.00426
chr3	63641521	63641734		chr3	27142410	27142730	4.09	1.32	2.76	0.00404	0.0121		chr6	121241828	121242001	3.41	0.13	3.28	0.00145	0.00426
chr3	68492547	68492789		chr2	96314969	96315192	3.43	0.54	2.89	0.00434	0.0129		chr3	115858634	115859025	4.28	1.94	2.34	0.00152	0.00441
chr3	88294919	88295631		chr16	97535785	97536163	3.6	0.32	3.28	0.0044	0.013		chr6	67170316	67170654	4.46	2.5	1.97	0.00153	0.00441
chr3	89730475	89731055		chr1	12744627	12745064	4.44	1.78	2.66	0.00469	0.0138		chr9	20835643	20835989	3.96	1.64	2.32	0.00172	0.00492
chr3	101073415	101073621		chr1	156674301	156674686	4.53	1.96	2.57	0.00485	0.0141		chr4	118639130	118639361	3.23	0.38	2.85	0.00177	0.00504
chr3	104818095	104818273		chr6	67170316	67170654	4.78	2.46	2.32	0.00496	0.0143		chr5	120777590	120777815	3.61	0.97	2.64	0.00188	0.00531
chr3	115858634	115859025		chr6	3399395	3399608	3.43	0.54	2.89	0.00554	0.0159		chr8	22808522	22808822	3.34	0.6	2.74	0.00191	0.00537
chr3	116598062	116598349		chr17	36836909	36837116	3.11	-0.23	3.33	0.00561	0.016		chr17	29082027	29082285	3.76	1.45	2.31	0.00194	0.0054
chr3	142530129	142530440		chrX	117316771	117317076	3.46	-0.23	3.69	0.00574	0.0162		chr16	4842873	4843116	3.74	1.5	2.23	0.00209	0.00579
chr3	142559782	142560217		chr11	8569507	8569693	3.27	0.38	2.9	0.00596	0.0168		chr7	28381290	28381629	3.96	1.77	2.18	0.00232	0.00638
chr3	149219891	149220207		chr4	130519936	130520389	5.13	2.34	2.79	0.00618	0.0173		chr14	77904166	77904518	3.54	0.7	2.83	0.00262	0.00715
chr3	154692267	154692444		chr14	79481752	79482069	3.31	0.34	2.97	0.00641	0.0178		chr9	21807003	21807198	2.87	-0.19	3.06	0.00278	0.00755
chr4	11044748	11045092		chr3	104818095	104818273	2.98	-0.23	3.21	0.00665	0.0183		chr17	10367141	10367471	4	1.83	2.18	0.00288	0.00775
chr4	13421631	13421863		chr14	7953966	7954186	3.69	0.92	2.77	0.00668	0.0183		chr11	58211471	58211755	3.23	0.59	2.64	0.00292	0.0078
chr4	40233176	40233446		chr2	119504239	119504472	3.11	0.09	3.02	0.0072	0.0195		chr11	101448352	101448574	3.52	0.84	2.68	0.00336	0.00893
chr4	40239470	40240138		chr11	58211471	58211755	3.34	0.55	2.79	0.00721	0.0195		chr1	150496679	150497031	3.6	0.97	2.63	0.00361	0.00952
chr4	45972168	45972662		chr17	34187565	34187924	3.87	1.19	2.68	0.00728	0.0195		chr9	95954783	95954996	2.92	0.12	2.8	0.00376	0.00985
chr4	46535911	46536349		chr9	101041659	101041849	3.13	0.07	3.05	0.00766	0.0204		chr15	25770039	25770242	3.51	1.09	2.42	0.00397	0.0103
chr4	59452543	59452776		chr9	58249531	58249827	4.53	1.98	2.55	0.00785	0.0208		chr17	33919497	33919704	3.48	1.11	2.38	0.00401	0.0104
chr4	99675356	99675586		chr4	156200675	156201147	4.14	1.06	3.08	0.00792	0.0208		chr6	9726645	9726860	2.85	-0.19	3.04	0.00408	0.0105
chr4	118639130	118639361		chr11	49081418	49081807	4.27	1.55	2.72	0.00828	0.0216		chr18	66806810	66807068	3.56	1.23	2.34	0.00422	0.0108
chr4	124646527	124646972		chr9	95954783	95954996	3.11	0.08	3.03	0.00857	0.0222		chr7	102565306	102565617	3.28	0.59	2.69	0.00425	0.0108
chr4	129556567	129556801		chr4	132938300	132938632	3.69	0.92	2.78	0.0086	0.0222		chr1	52119259	52119585	4.1	1.76	2.34	0.00489	0.0123
chr4	130519936	130520389		chr11	11905028	11905369	3.7	0.91	2.79	0.00877	0.0225		chrX	164407362	164407619	2.73	-0.19	2.91	0.00493	0.0124
chr4	132938300	132938632		chr6	129180392	129180545	3.03	0.09	2.94	0.00889	0.0226		chr7	47008664	47008843	3.66	1.36	2.3	0.00558	0.0139
chr4	135312879	135313163		chr11	53763876	53764063	3.36	0.66	2.7	0.00902	0.0228		chr17	34187565	34187924	3.5	1.23	2.27	0.00569	0.0141
chr4	136590005	136590644		chr4	13421631	13421863	3.59	0.79	2.8	0.00921	0.0232		chr11	117975463	117975930	3.92	1.85	2.07	0.00582	0.0142
chr4	142070846	142071126		chr2	62646106	62646344	3.14	0.33	2.82	0.00943	0.0235		chr9	58249531	58249827	4.16	2.02	2.14	0.00585	0.0142
chr4	142171472	142171737		chr14	77904166	77904518	3.71	0.66	3.05	0.00945	0.0235		chr9	95499405	95499624	2.86	0.13	2.73	0.00586	0.0142
chr4	156200675	156201147		chr1	52119259	52119585	4.37	1.72	2.65	0.00984	0.0243		chr13	69534792	69535025	3.19	0.77	2.42	0.00721	0.0173
chr5	53505803	53506017		chr11	20133020	20133241	2.9	-0.23	3.13	0.0108	0.0265		chr6	49259742	49259916	2.61	-0.19	2.8	0.00726	0.0173
chr5	100636767	100637125		chr17	29082027	29082285	4.06	1.41	2.65	0.0109	0.0265		chr1	179652108	179652241	2.82	0.12	2.7	0.00746	0.0177
chr5	110082889	110083303		chr14	63500455	63500666	2.87	-0.23	3.1	0.0109	0.0265		chr11	49064170	49064462	3.14	0.78	2.36	0.00756	0.0178
chr5	114897217	114897766		chr4	142070846	142071126	3.98	1.51	2.47	0.011	0.0265		chr2	91157902	91158090	2.56	-0.19	2.74	0.00771	0.0181
chr5	120749487	120750276		chr11	9117074	9117343	3.58	0.97	2.61	0.0115	0.0276		chr2	119637050	119637183	2.79	0.17	2.62	0.00978	0.0228
chr5	120777590	120777815		chr15	25770039	25770242	3.67	1.05	2.62	0.0117	0.0278		chr6	3399395	3399608	3	0.58	2.42	0.0102	0.0237
chr5	120812345	120812955		chr4	129556567	129556801	4.12	1.64	2.48	0.0118	0.028		chr2	96314969	96315192	3.04	0.58	2.46	0.0104	0.024
chr5	120887521	120887795		chr13	34109018	34109219	3.19	0.32	2.87	0.0119	0.028		chr7	73626567	73626779	3.7	1.83	1.87	0.0115	0.0263
chr5	120907436	120907800		chr10	21826972	21827169	2.98	-0.23	3.2	0.0125	0.0289		chr3	101073415	101073621	2.73	0.11	2.62	0.012	0.0274
chr5	122762184	122762393		chr17	33919497	33919704	3.47	1.07	2.41	0.0125	0.0289		chr15	75634352	75634586	2.65	0.13	2.52	0.0136	0.0308
chr5	135962295	135962680		chr15	75634352	75634586	2.91	0.09	2.82	0.0125	0.0289		chr3	154692267	154692444	2.35	-0.19	2.54	0.0153	0.0344
chr5	137116002	137116480		chr9	21807003	21807198	2.86	-0.23	3.08	0.0133	0.0307		chr1	120643923	120644262	2.83	0.38	2.45	0.0158	0.0353
chr6	3399395	3399608		chr1	182030271	182030764	4.66	2.03	2.64	0.0135	0.0309		chr2	34790452	34790601	2.82	0.39	2.43	0.0164	0.0365
chr6	9726645	9726860		chr5	122762184	122762393	3.02	0.35	2.67	0.0138	0.0314		chr2	157575065	157575347	3.14	0.8	2.34	0.0173	0.0383
chr6	17655220	17655440		chr17	31819386	31819567	3.13	0.57	2.56	0.014	0.0316		chr1	189729609	189729815	2.94	0.78	2.16	0.0189	0.0415
chr6	38354016	38354603		chr10	58532341	58532594	3.17	0.56	2.6	0.0142	0.032		chr18	29180317	29180523	2.86	0.59	2.27	0.0192	0.0419
chr6	39117862	39118676		chr9	99420402	99420585	2.98	0.33	2.65	0.0147	0.0329		chr11	53769754	53770033	2.86	0.78	2.08	0.021	0.0456
chr6	49259742	49259916		chr4	40233176	40233446	3.27	0.63	2.64	0.0155	0.0345		chr18	58654939	58655186	2.91	0.77	2.14	0.0226	0.0489
chr6	53799056	53799483		chr3	101073415	101073621	2.92	0.07	2.85	0.0156	0.0345		chr19	37208255	37208388	2.94	1	1.94	0.0233	0.0499
chr6	66864529	66864778		chr7	96204907	96205089	2.64	-0.23	2.87	0.0158	0.0348		chrX	117316771	117317076	2.21	-0.19	2.4	0.0233	0.0499
chr6	67170316	67170654		chr7	112691426	112691761	3.94	1.42	2.52	0.0161	0.0352
chr6	95239001	95239230		chr18	58654939	58655186	3.26	0.73	2.53	0.0162	0.0354
chr6	111734088	111734388		chr2	166157287	166157543	3.45	0.73	2.73	0.0169	0.0367
chr6	121241828	121242001		chr5	53505803	53506017	2.9	0.08	2.83	0.0171	0.0368
chr6	121245570	121246062		chr7	47008664	47008843	3.69	1.32	2.37	0.0172	0.037
chr6	122770218	122770712		chrX	164407362	164407619	2.71	-0.23	2.93	0.0174	0.0371
chr6	127245877	127246206		chr2	84774857	84775033	2.6	-0.23	2.83	0.018	0.0381
chr6	129180392	129180545		chr18	66806810	66807068	3.67	1.19	2.48	0.0184	0.0386
chr6	144454484	144454745		chr1	156956474	156956723	3.31	0.8	2.51	0.0184	0.0386
chr6	149335929	149336271		chr11	43767156	43767426	3.08	0.35	2.73	0.0185	0.0386
chr7	3206528	3206879		chr9	20835643	20835989	3.97	1.6	2.37	0.0186	0.0386
chr7	28381290	28381629		chr5	100636767	100637125	3.83	1.2	2.62	0.0187	0.0386
chr7	47008664	47008843		chr1	150496679	150497031	3.55	0.93	2.62	0.0191	0.0392
chr7	73626567	73626779		chr10	11801750	11801965	3.14	0.42	2.71	0.0193	0.0395
chr7	81151118	81151623		chr6	95239001	95239230	2.64	-0.23	2.86	0.0208	0.0424
chr7	96204907	96205089		chr3	68492547	68492789	3.84	1.52	2.32	0.021	0.0425
chr7	102565306	102565617		chr2	152349907	152350109	3.64	1.24	2.4	0.0214	0.0428
chr7	104244233	104244757		chr4	99675356	99675586	3.33	0.73	2.61	0.0214	0.0428
chr7	104353012	104353556		chr7	28381290	28381629	3.9	1.73	2.17	0.0214	0.0428
chr7	104445965	104446180		chr13	44722214	44722444	2.99	0.33	2.66	0.0218	0.0433
chr7	104464960	104465396		chr15	12549521	12549761	3.3	0.76	2.54	0.0226	0.0446
chr7	112691426	112691761		chr6	144454484	144454745	3.73	1.42	2.31	0.0229	0.045
chr7	141010511	141010910		chr10	77572406	77572676	4.05	1.75	2.31	0.0231	0.045
chr7	141265876	141266338		chr4	46535911	46536349	4.03	1.86	2.17	0.0231	0.045
chr8	22808522	22808822		chr8	84650240	84650587	4.05	1.41	2.64	0.025	0.0482
chr8	61927748	61928470		chr14	99339715	99340008	3.96	1.8	2.16	0.0252	0.0483
chr8	65067873	65068288		chr5	135962295	135962680	4.08	1.95	2.13	0.0254	0.0483
chr8	71537257	71538085		chr9	95499405	95499624	2.85	0.09	2.76	0.0255	0.0483
chr8	72189490	72189843		chr9	70477386	70477669	3.24	0.9	2.34	0.0255	0.0483
chr8	75089552	75089740		chr2	32153585	32153764	2.51	-0.23	2.73	0.0261	0.0491
chr8	84650240	84650587
chr8	90001865	90002152
chr9	7862967	7863330
chr9	20835643	20835989
chr9	20868571	20868989
chr9	21807003	21807198
chr9	27313423	27313790
chr9	57780669	57781061
chr9	58249531	58249827
chr9	70477386	70477669
chr9	95499405	95499624
chr9	95954783	95954996
chr9	99420402	99420585
chr9	101041659	101041849
chr9	107975456	107975632
chr9	108035394	108035868
chr9	109054744	109055026
chr9	122310754	122311139
chr9	124273074	124273396
chrX	36772650	36772850
chrX	117316771	117317076
chrX	164407362	164407619

## Sheet: Overlaps_in_ESCs
STAT1 Peak List (w/o overlaping)										STAT1/2 Peak List (overlaping)										STAT2 Peak List (w/o overlaping)
Chr	Start	End	promoter_bound	promoter_ENSMBL_ID	promoter_gene_name	isg_promoter_bound	isg_ENSEMBL_ID	isg_gene_name		Chr	Start	End	promoter_bound	promoter_ENSMBL_ID	promoter_gene_name	isg_promoter_bound	isg_ENSEMBL_ID	isg_gene_name		Chr	Start	End	promoter_bound	promoter_ENSMBL_ID	promoter_gene_name	isg_promoter_bound	isg_ENSEMBL_ID	isg_gene_name
chr1	7126081	7126311	FALSE	-	-	FALSE	-	-		chr1	12744627	12745064	FALSE	-	-	FALSE	-	-		chr1	179652108	179652241	FALSE	-	-	FALSE	-	-
chr1	10084488	10084862	FALSE	-	-	FALSE	-	-		chr1	34103755	34104020	FALSE	-	-	FALSE	-	-		chr1	180293220	180293362	FALSE	-	-	FALSE	-	-
chr1	10878243	10878594	FALSE	-	-	FALSE	-	-		chr1	37889927	37890544	TRUE	ENSMUSG00000026087	Mrpl30	TRUE	ENSMUSG00000026087	Mrpl30		chr10	58532341	58532594	FALSE	-	-	FALSE	-	-
chr1	11277828	11278362	FALSE	-	-	FALSE	-	-		chr1	52113577	52114144	TRUE	ENSMUSG00000026088	Mitd1	TRUE	ENSMUSG00000026088	Mitd1		chr10	59380326	59380616	FALSE	-	-	FALSE	-	-
chr1	13084778	13085225	FALSE	-	-	FALSE	-	-		chr1	52119259	52119585	TRUE	ENSMUSG00000109599	Gm31812	FALSE	-	-		chr11	20133020	20133241	FALSE	-	-	FALSE	-	-
chr1	15804184	15804774	FALSE	-	-	FALSE	-	-		chr1	52119259	52119585	TRUE	ENSMUSG00000026104	Stat1	TRUE	ENSMUSG00000026104	Stat1		chr11	49064170	49064462	TRUE	ENSMUSG00000078921	Tgtp2	TRUE	ENSMUSG00000078921	Tgtp2
chr1	17244224	17244591	FALSE	-	-	FALSE	-	-		chr1	80622530	80622974	FALSE	-	-	FALSE	-	-		chr11	101448352	101448574	TRUE	ENSMUSG00000010358	Ifi35	TRUE	ENSMUSG00000010358	Ifi35
chr1	22466635	22467005	FALSE	-	-	FALSE	-	-		chr1	120643923	120644262	FALSE	-	-	FALSE	-	-		chr13	40735823	40736072	FALSE	-	-	FALSE	-	-
chr1	34073791	34074831	FALSE	-	-	FALSE	-	-		chr1	150496679	150497031	FALSE	-	-	FALSE	-	-		chr15	103213101	103213195	FALSE	-	-	FALSE	-	-
chr1	34107144	34107607	FALSE	-	-	FALSE	-	-		chr1	156037263	156037602	FALSE	-	-	FALSE	-	-		chr16	4842873	4843116	FALSE	-	-	FALSE	-	-
chr1	35274679	35274961	FALSE	-	-	FALSE	-	-		chr1	156674301	156674686	TRUE	ENSMUSG00000060519	Tor3a	TRUE	ENSMUSG00000060519	Tor3a		chr18	29180317	29180523	FALSE	-	-	FALSE	-	-
chr1	36017187	36017563	FALSE	-	-	FALSE	-	-		chr1	156956474	156956723	FALSE	-	-	FALSE	-	-		chr18	66806810	66807068	FALSE	-	-	FALSE	-	-
chr1	36061091	36061448	FALSE	-	-	FALSE	-	-		chr1	182030271	182030764	FALSE	-	-	FALSE	-	-		chr2	34790452	34790601	FALSE	-	-	FALSE	-	-
chr1	36985840	36986240	FALSE	-	-	FALSE	-	-		chr1	189729609	189729815	FALSE	-	-	FALSE	-	-		chr2	91157902	91158090	FALSE	-	-	FALSE	-	-
chr1	36987767	36988120	FALSE	-	-	FALSE	-	-		chr1	191986831	191987103	FALSE	-	-	FALSE	-	-		chr2	119637050	119637183	FALSE	-	-	FALSE	-	-
chr1	52953574	52953862	TRUE	ENSMUSG00000043629	1700019D03Rik	FALSE	-	-		chr10	4249313	4249595	FALSE	-	-	FALSE	-	-		chr2	167505284	167505557	FALSE	-	-	FALSE	-	-
chr1	54484673	54485304	FALSE	-	-	FALSE	-	-		chr10	11801750	11801965	FALSE	-	-	FALSE	-	-		chr3	104818095	104818273	TRUE	ENSMUSG00000002227	Mov10	FALSE	-	-
chr1	63442190	63442624	FALSE	-	-	FALSE	-	-		chr10	21826972	21827169	FALSE	-	-	FALSE	-	-		chr4	46535911	46536349	TRUE	ENSMUSG00000085990	Gm16731	FALSE	-	-
chr1	64008997	64009384	FALSE	-	-	FALSE	-	-		chr10	43559697	43559957	FALSE	-	-	FALSE	-	-		chr4	46535911	46536349	TRUE	ENSMUSG00000039853	Trim14	TRUE	ENSMUSG00000039853	Trim14
chr1	64732663	64733238	FALSE	-	-	FALSE	-	-		chr10	50592084	50592644	TRUE	ENSMUSG00000038774	Ascc3	TRUE	ENSMUSG00000038774	Ascc3		chr4	59452543	59452776	FALSE	-	-	FALSE	-	-
chr1	64733483	64733970	FALSE	-	-	FALSE	-	-		chr10	74919455	74919732	FALSE	-	-	FALSE	-	-		chr4	132938300	132938632	FALSE	-	-	FALSE	-	-
chr1	66960789	66961207	FALSE	-	-	FALSE	-	-		chr10	77572406	77572676	FALSE	-	-	FALSE	-	-		chr4	120777590	120777815	TRUE	ENSMUSG00000107179	Gm43069	FALSE	-	-
chr1	72228785	72229291	FALSE	-	-	FALSE	-	-		chr10	88513490	88513894	FALSE	-	-	FALSE	-	-		chr5	120777590	120777815	TRUE	ENSMUSG00000032661	Oas3	TRUE	ENSMUSG00000032661	Oas3
chr1	72573919	72574377	FALSE	-	-	FALSE	-	-		chr10	99353536	99353792	FALSE	-	-	FALSE	-	-		chr6	9726645	9726860	FALSE	-	-	FALSE	-	-
chr1	72793183	72793495	FALSE	-	-	FALSE	-	-		chr10	128270049	128270496	TRUE	ENSMUSG00000040033	Stat2	TRUE	ENSMUSG00000040033	Stat2		chr6	49259742	49259916	FALSE	-	-	FALSE	-	-
chr1	73036575	73036911	FALSE	-	-	FALSE	-	-		chr11	8569507	8569693	FALSE	-	-	FALSE	-	-		chr6	47008664	47008843	TRUE	ENSMUSG00000109118	Gm32031	FALSE	-	-
chr1	73500734	73501090	FALSE	-	-	FALSE	-	-		chr11	9117074	9117343	FALSE	-	-	FALSE	-	-		chr7	47008664	47008843	TRUE	ENSMUSG00000049516	Spty2d1	FALSE	-	-
chr1	77453789	77454209	FALSE	-	-	FALSE	-	-		chr11	11905028	11905369	FALSE	-	-	FALSE	-	-		chr7	73626567	73626779	FALSE	-	-	FALSE	-	-
chr1	84332780	84333506	FALSE	-	-	FALSE	-	-		chr11	27213355	27213568	FALSE	-	-	FALSE	-	-		chr9	21807003	21807198	FALSE	-	-	FALSE	-	-
chr1	84860805	84861080	FALSE	-	-	FALSE	-	-		chr11	29130411	29130878	TRUE	ENSMUSG00000020464	Pnpt1	TRUE	ENSMUSG00000020464	Pnpt1		chr9	101041659	101041849	FALSE	-	-	FALSE	-	-
chr1	86311147	86311529	FALSE	-	-	FALSE	-	-		chr11	43767156	43767426	FALSE	-	-	FALSE	-	-		chr9	107975456	107975632	TRUE	ENSMUSG00000032596	Uba7	TRUE	ENSMUSG00000032596	Uba7
chr1	86526212	86526492	TRUE	ENSMUSG00000026238	Ptma	FALSE	-	-		chr11	48871114	48871830	TRUE	ENSMUSG00000046879	Irgm1	TRUE	ENSMUSG00000046879	Irgm1
chr1	89870688	89871068	FALSE	-	-	FALSE	-	-		chr11	48992169	48992612	TRUE	ENSMUSG00000048852	Gm12185	TRUE	ENSMUSG00000048852	Gm12185
chr1	101918910	101919274	FALSE	-	-	FALSE	-	-		chr11	48992169	48992612	TRUE	ENSMUSG00000078922	Tgtp1	TRUE	ENSMUSG00000078922	Tgtp1
chr1	118648104	118648350	FALSE	-	-	FALSE	-	-		chr11	49081418	49081807	FALSE	-	-	FALSE	-	-
chr1	119075566	119075892	FALSE	-	-	FALSE	-	-		chr11	53762792	53763249	TRUE	ENSMUSG00000099153	Mir7671	FALSE	-	-
chr1	119075953	119076378	FALSE	-	-	FALSE	-	-		chr11	53763876	53764063	TRUE	ENSMUSG00000099153	Mir7671	FALSE	-	-
chr1	119398761	119399210	FALSE	-	-	FALSE	-	-		chr11	53769754	53770033	TRUE	ENSMUSG00000018899	Irf1	TRUE	ENSMUSG00000018899	Irf1
chr1	119581430	119581731	FALSE	-	-	FALSE	-	-		chr11	58199358	58199627	TRUE	ENSMUSG00000069874	Irgm2	TRUE	ENSMUSG00000069874	Irgm2
chr1	119868911	119869167	FALSE	-	-	FALSE	-	-		chr11	58199358	58199627	TRUE	ENSMUSG00000078853	Igtp	TRUE	ENSMUSG00000078853	Igtp
chr1	127783945	127784299	FALSE	-	-	FALSE	-	-		chr11	58211471	58211755	FALSE	-	-	FALSE	-	-
chr1	128243985	128244377	TRUE	ENSMUSG00000026353	Ubxn4	FALSE	-	-		chr11	58214694	58215002	TRUE	ENSMUSG00000069874	Irgm2	TRUE	ENSMUSG00000069874	Irgm2
chr1	130245725	130245960	FALSE	-	-	FALSE	-	-		chr11	72301391	72301992	TRUE	ENSMUSG00000040483	Xaf1	TRUE	ENSMUSG00000040483	Xaf1
chr1	131890206	131890629	FALSE	-	-	FALSE	-	-		chr11	72690262	72690482	TRUE	ENSMUSG00000020790	Ankfy1	FALSE	-	-
chr1	132200772	132201181	TRUE	ENSMUSG00000079330	Lemd1	FALSE	-	-		chr11	79002240	79002963	FALSE	-	-	FALSE	-	-
chr1	132471131	132471410	FALSE	-	-	FALSE	-	-		chr11	83078027	83078468	FALSE	-	-	FALSE	-	-
chr1	133084180	133084560	FALSE	-	-	FALSE	-	-		chr11	88999207	88999739	TRUE	ENSMUSG00000000275	Trim25	TRUE	ENSMUSG00000000275	Trim25
chr1	133492621	133492986	FALSE	-	-	FALSE	-	-		chr11	109362377	109362711	TRUE	ENSMUSG00000020611	Gna13	FALSE	-	-
chr1	133660826	133661049	TRUE	ENSMUSG00000102049	Zbed6	FALSE	-	-		chr11	109362377	109362711	TRUE	ENSMUSG00000056687	Gm11696	FALSE	-	-
chr1	133660826	133661049	TRUE	ENSMUSG00000116275	Zc3h11a	FALSE	-	-		chr11	117975463	117975930	FALSE	-	-	FALSE	-	-
chr1	133694371	133694782	FALSE	-	-	FALSE	-	-		chr11	119392768	119393228	TRUE	ENSMUSG00000070327	Rnf213	TRUE	ENSMUSG00000070327	Rnf213
chr1	139412512	139412735	FALSE	-	-	FALSE	-	-		chr12	12943173	12943679	FALSE	-	-	FALSE	-	-
chr1	140453580	140453985	FALSE	-	-	FALSE	-	-		chr12	21462572	21463138	FALSE	-	-	FALSE	-	-
chr1	143731806	143732031	FALSE	-	-	FALSE	-	-		chr12	26469090	26469451	TRUE	ENSMUSG00000020638	Cmpk2	TRUE	ENSMUSG00000020638	Cmpk2
chr1	152915792	152916024	FALSE	-	-	FALSE	-	-		chr12	86329089	86329320	FALSE	-	-	FALSE	-	-
chr1	152916864	152917261	FALSE	-	-	FALSE	-	-		chr12	86501727	86501941	FALSE	-	-	FALSE	-	-
chr1	153376332	153376936	FALSE	-	-	FALSE	-	-		chr12	103433685	103434569	TRUE	ENSMUSG00000064215	Ifi27	TRUE	ENSMUSG00000064215	Ifi27
chr1	154080744	154081178	FALSE	-	-	FALSE	-	-		chr12	110471262	110471644	FALSE	-	-	FALSE	-	-
chr1	164376854	164377434	FALSE	-	-	FALSE	-	-		chr13	34109018	34109219	FALSE	-	-	FALSE	-	-
chr1	164503481	164503736	TRUE	ENSMUSG00000097281	Gm26685	FALSE	-	-		chr13	44722214	44722444	FALSE	-	-	FALSE	-	-
chr1	166125088	166125545	FALSE	-	-	FALSE	-	-		chr13	56116113	56116429	FALSE	-	-	FALSE	-	-
chr1	167274716	167275034	FALSE	-	-	FALSE	-	-		chr13	69534792	69535025	TRUE	ENSMUSG00000034575	Papd7	FALSE	-	-
chr1	167279341	167279628	FALSE	-	-	FALSE	-	-		chr14	7953966	7954186	FALSE	-	-	FALSE	-	-
chr1	167915797	167916271	FALSE	-	-	FALSE	-	-		chr14	27436937	27437276	TRUE	ENSMUSG00000040651	Fam208a	FALSE	-	-
chr1	180888661	180889185	FALSE	-	-	FALSE	-	-		chr14	55603810	55604546	TRUE	ENSMUSG00000002325	Irf9	TRUE	ENSMUSG00000002325	Irf9
chr1	181948143	181948599	FALSE	-	-	FALSE	-	-		chr14	63500455	63500666	TRUE	ENSMUSG00000021953	Tdh	FALSE	-	-
chr1	182019970	182020338	TRUE	ENSMUSG00000022995	Enah	FALSE	-	-		chr14	77904166	77904518	TRUE	ENSMUSG00000022014	Epsti1	TRUE	ENSMUSG00000022014	Epsti1
chr1	182031083	182031445	FALSE	-	-	FALSE	-	-		chr14	79481752	79482069	TRUE	ENSMUSG00000022023	Wbp4	FALSE	-	-
chr1	191946344	191946718	FALSE	-	-	FALSE	-	-		chr14	99339715	99340008	FALSE	-	-	FALSE	-	-
chr10	3940882	3941685	FALSE	-	-	FALSE	-	-		chr15	12549521	12549761	TRUE	ENSMUSG00000022197	Pdzd2	FALSE	-	-
chr10	12614496	12614823	TRUE	ENSMUSG00000019820	Utrn	FALSE	-	-		chr15	25770039	25770242	FALSE	-	-	FALSE	-	-
chr10	13023996	13024268	FALSE	-	-	FALSE	-	-		chr15	74960661	74961209	FALSE	-	-	FALSE	-	-
chr10	15263324	15263890	FALSE	-	-	FALSE	-	-		chr15	74967725	74968294	FALSE	-	-	FALSE	-	-
chr10	20347657	20348028	TRUE	ENSMUSG00000019992	Mtfr2	FALSE	-	-		chr15	74989179	74989764	TRUE	ENSMUSG00000103457	Gm37042	FALSE	-	-
chr10	21746067	21746351	FALSE	-	-	FALSE	-	-		chr15	75634352	75634586	FALSE	-	-	FALSE	-	-
chr10	21829162	21829697	FALSE	-	-	FALSE	-	-		chr15	76243190	76243572	TRUE	ENSMUSG00000063268	Parp10	TRUE	ENSMUSG00000063268	Parp10
chr10	21982292	21982499	FALSE	-	-	FALSE	-	-		chr15	77058635	77059172	FALSE	-	-	FALSE	-	-
chr10	21988365	21988761	FALSE	-	-	FALSE	-	-		chr15	79403277	79403818	TRUE	ENSMUSG00000009035	Tmem184b	TRUE	ENSMUSG00000009035	Tmem184b
chr10	28325886	28326165	FALSE	-	-	FALSE	-	-		chr15	81522051	81522270	FALSE	-	-	FALSE	-	-
chr10	30655772	30656026	TRUE	ENSMUSG00000039697	Ncoa7	TRUE	ENSMUSG00000039697	Ncoa7		chr16	10785434	10785836	TRUE	ENSMUSG00000038037	Socs1	TRUE	ENSMUSG00000038037	Socs1
chr10	39224473	39224913	FALSE	-	-	FALSE	-	-		chr16	10814724	10815052	FALSE	-	-	FALSE	-	-
chr10	44391681	44392348	FALSE	-	-	FALSE	-	-		chr16	23609351	23610256	TRUE	ENSMUSG00000033355	Rtp4	TRUE	ENSMUSG00000033355	Rtp4
chr10	46689812	46690091	FALSE	-	-	FALSE	-	-		chr16	35869105	35869410	FALSE	-	-	FALSE	-	-
chr10	61355602	61356014	FALSE	-	-	FALSE	-	-		chr16	35938711	35939211	TRUE	ENSMUSG00000022906	Parp9	TRUE	ENSMUSG00000022906	Parp9
chr10	61416028	61416309	FALSE	-	-	FALSE	-	-		chr16	48435610	48435978	FALSE	-	-	FALSE	-	-
chr10	61819994	61820240	FALSE	-	-	FALSE	-	-		chr16	69078212	69078436	FALSE	-	-	FALSE	-	-
chr10	62892740	62893726	TRUE	ENSMUSG00000047146	Tet1	FALSE	-	-		chr16	93816208	93816792	FALSE	-	-	FALSE	-	-
chr10	62892740	62893726	TRUE	ENSMUSG00000084569	Gm26479	FALSE	-	-		chr16	97534620	97535385	TRUE	ENSMUSG00000049502	Dtx3l	TRUE	ENSMUSG00000049502	Dtx3l
chr10	62895505	62895951	FALSE	-	-	FALSE	-	-		chr16	97535785	97536163	TRUE	ENSMUSG00000023341	Mx2	TRUE	ENSMUSG00000023341	Mx2
chr10	62898199	62898454	FALSE	-	-	FALSE	-	-		chr17	10367141	10367471	FALSE	-	-	FALSE	-	-
chr10	63177044	63177497	FALSE	-	-	FALSE	-	-		chr17	29082027	29082285	FALSE	-	-	FALSE	-	-
chr10	68137248	68137840	FALSE	-	-	FALSE	-	-		chr17	29660486	29660845	TRUE	ENSMUSG00000024019	Cmtr1	FALSE	-	-
chr10	68180023	68180546	FALSE	-	-	FALSE	-	-		chr17	31819386	31819567	FALSE	-	-	FALSE	-	-
chr10	68541491	68541903	TRUE	ENSMUSG00000019945	Cabcoco1	FALSE	-	-		chr17	33919497	33919704	TRUE	ENSMUSG00000101438	Gm19412	FALSE	-	-
chr10	76028062	76028309	FALSE	-	-	FALSE	-	-		chr17	33919497	33919704	TRUE	ENSMUSG00000024308	Tapbp	TRUE	ENSMUSG00000024308	Tapbp
chr10	79840912	79841257	FALSE	-	-	FALSE	-	-		chr17	34187565	34187924	TRUE	ENSMUSG00000037321	Tap1	TRUE	ENSMUSG00000037321	Tap1
chr10	80075294	80075652	TRUE	ENSMUSG00000035673	Sbno2	FALSE	-	-		chr17	34187565	34187924	TRUE	ENSMUSG00000096727	Psmb9	TRUE	ENSMUSG00000096727	Psmb9
chr10	81141089	81142002	FALSE	-	-	FALSE	-	-		chr17	36020587	36021165	TRUE	ENSMUSG00000053835	H2-T24	TRUE	ENSMUSG00000053835	H2-T24
chr10	84910245	84911193	FALSE	-	-	FALSE	-	-		chr17	36023610	36023908	FALSE	-	-	FALSE	-	-
chr10	85539569	85540170	FALSE	-	-	FALSE	-	-		chr17	36836909	36837116	TRUE	ENSMUSG00000024457	Trim26	FALSE	-	-
chr10	95264860	95265234	FALSE	-	-	FALSE	-	-		chr17	53569777	53570201	FALSE	-	-	FALSE	-	-
chr10	95312837	95313451	FALSE	-	-	FALSE	-	-		chr17	71485802	71486113	FALSE	-	-	FALSE	-	-
chr10	95456075	95456390	FALSE	-	-	FALSE	-	-		chr17	78882304	78882748	TRUE	ENSMUSG00000097567	Gm26637	FALSE	-	-
chr10	95883782	95884117	FALSE	-	-	FALSE	-	-		chr17	78882304	78882748	TRUE	ENSMUSG00000024079	Eif2ak2	TRUE	ENSMUSG00000024079	Eif2ak2
chr10	106188061	106188507	FALSE	-	-	FALSE	-	-		chr18	24444265	24444711	FALSE	-	-	FALSE	-	-
chr10	108286707	108287396	FALSE	-	-	FALSE	-	-		chr18	36027136	36027465	FALSE	-	-	FALSE	-	-
chr10	110854768	110855022	FALSE	-	-	FALSE	-	-		chr18	58654939	58655186	FALSE	-	-	FALSE	-	-
chr10	115160236	115160474	FALSE	-	-	FALSE	-	-		chr18	60843853	60844228	FALSE	-	-	FALSE	-	-
chr10	120171182	120171889	FALSE	-	-	FALSE	-	-		chr18	75464934	75465279	FALSE	-	-	FALSE	-	-
chr10	128711373	128711792	FALSE	-	-	FALSE	-	-		chr19	34640630	34640934	TRUE	ENSMUSG00000034459	Ifit1	TRUE	ENSMUSG00000034459	Ifit1
chr10	130419992	130420302	FALSE	-	-	FALSE	-	-		chr19	34640630	34640934	TRUE	ENSMUSG00000067297	Ifit1bl2	TRUE	ENSMUSG00000067297	Ifit1bl2
chr11	5499046	5499418	TRUE	ENSMUSG00000085189	Gm11963	FALSE	-	-		chr19	37208255	37208388	TRUE	ENSMUSG00000039652	Cpeb3	FALSE	-	-
chr11	9115826	9116461	FALSE	-	-	FALSE	-	-		chr2	32153585	32153764	FALSE	-	-	FALSE	-	-
chr11	11809248	11809474	TRUE	ENSMUSG00000035455	Fignl1	FALSE	-	-		chr2	62646106	62646344	TRUE	ENSMUSG00000026896	Ifih1	TRUE	ENSMUSG00000026896	Ifih1
chr11	12467224	12467659	FALSE	-	-	FALSE	-	-		chr2	71714324	71714721	FALSE	-	-	FALSE	-	-
chr11	12469663	12469977	FALSE	-	-	FALSE	-	-		chr2	84774857	84775033	TRUE	ENSMUSG00000023224	Serping1	FALSE	-	-
chr11	16345161	16346049	FALSE	-	-	FALSE	-	-		chr2	96314969	96315192	FALSE	-	-	FALSE	-	-
chr11	16498385	16499040	FALSE	-	-	FALSE	-	-		chr2	119504239	119504472	FALSE	-	-	FALSE	-	-
chr11	17460930	17461471	FALSE	-	-	FALSE	-	-		chr2	152349907	152350109	FALSE	-	-	FALSE	-	-
chr11	20143776	20144135	FALSE	-	-	FALSE	-	-		chr2	157575065	157575347	FALSE	-	-	FALSE	-	-
chr11	20395419	20395882	FALSE	-	-	FALSE	-	-		chr2	166157287	166157543	FALSE	-	-	FALSE	-	-
chr11	21336671	21337214	FALSE	-	-	FALSE	-	-		chr2	173218785	173219091	TRUE	ENSMUSG00000027514	Zbp1	TRUE	ENSMUSG00000027514	Zbp1
chr11	29048119	29048652	FALSE	-	-	FALSE	-	-		chr2	180589263	180589644	TRUE	ENSMUSG00000049401	Ogfr	TRUE	ENSMUSG00000049401	Ogfr
chr11	29653345	29653830	FALSE	-	-	FALSE	-	-		chr2	181241853	181242151	TRUE	ENSMUSG00000027580	Helz2	TRUE	ENSMUSG00000027580	Helz2
chr11	29684324	29684662	FALSE	-	-	FALSE	-	-		chr3	27142410	27142730	FALSE	-	-	FALSE	-	-
chr11	30750496	30750791	TRUE	ENSMUSG00000087474	Gm12100	FALSE	-	-		chr3	40714652	40714861	FALSE	-	-	FALSE	-	-
chr11	33527398	33527861	FALSE	-	-	FALSE	-	-		chr3	63641521	63641734	FALSE	-	-	FALSE	-	-
chr11	33537460	33538093	FALSE	-	-	FALSE	-	-		chr3	68492547	68492789	FALSE	-	-	FALSE	-	-
chr11	48994146	48994490	TRUE	ENSMUSG00000078922	Tgtp1	TRUE	ENSMUSG00000078922	Tgtp1		chr3	88294919	88295631	FALSE	-	-	FALSE	-	-
chr11	49659087	49659393	FALSE	-	-	FALSE	-	-		chr3	89730475	89731055	TRUE	ENSMUSG00000027951	Adar	TRUE	ENSMUSG00000027951	Adar
chr11	50897393	50897811	FALSE	-	-	FALSE	-	-		chr3	101073415	101073621	TRUE	ENSMUSG00000027864	Ptgfrn	FALSE	-	-
chr11	52359739	52360020	FALSE	-	-	FALSE	-	-		chr3	115858634	115859025	FALSE	-	-	FALSE	-	-
chr11	53202409	53202718	FALSE	-	-	FALSE	-	-		chr3	116598062	116598349	FALSE	-	-	FALSE	-	-
chr11	54971769	54972249	FALSE	-	-	FALSE	-	-		chr3	142530129	142530440	TRUE	ENSMUSG00000040253	Gbp7	TRUE	ENSMUSG00000040253	Gbp7
chr11	55323906	55324241	FALSE	-	-	FALSE	-	-		chr3	142559782	142560217	TRUE	ENSMUSG00000028268	Gbp3	TRUE	ENSMUSG00000028268	Gbp3
chr11	59893087	59893503	FALSE	-	-	FALSE	-	-		chr3	149219891	149220207	FALSE	-	-	FALSE	-	-
chr11	62428919	62429283	FALSE	-	-	FALSE	-	-		chr3	154692267	154692444	FALSE	-	-	FALSE	-	-
chr11	62430580	62430827	FALSE	-	-	FALSE	-	-		chr4	11044748	11045092	FALSE	-	-	FALSE	-	-
chr11	62435523	62435737	FALSE	-	-	FALSE	-	-		chr4	13421631	13421863	FALSE	-	-	FALSE	-	-
chr11	62508872	62509103	FALSE	-	-	FALSE	-	-		chr4	40233176	40233446	FALSE	-	-	FALSE	-	-
chr11	62510947	62511363	FALSE	-	-	FALSE	-	-		chr4	40239470	40240138	TRUE	ENSMUSG00000040296	Ddx58	TRUE	ENSMUSG00000040296	Ddx58
chr11	63898507	63898935	FALSE	-	-	FALSE	-	-		chr4	45972168	45972662	TRUE	ENSMUSG00000035517	Tdrd7	TRUE	ENSMUSG00000035517	Tdrd7
chr11	67011687	67012057	FALSE	-	-	FALSE	-	-		chr4	99675356	99675586	FALSE	-	-	FALSE	-	-
chr11	67376395	67376757	FALSE	-	-	FALSE	-	-		chr4	118639130	118639361	FALSE	-	-	FALSE	-	-
chr11	72285825	72286441	FALSE	-	-	FALSE	-	-		chr4	124646527	124646972	FALSE	-	-	FALSE	-	-
chr11	72287680	72287982	FALSE	-	-	FALSE	-	-		chr4	129556567	129556801	TRUE	ENSMUSG00000000409	Lck	TRUE	ENSMUSG00000000409	Lck
chr11	76287306	76287737	FALSE	-	-	FALSE	-	-		chr4	130519936	130520389	FALSE	-	-	FALSE	-	-
chr11	77673515	77673915	FALSE	-	-	FALSE	-	-		chr4	135312879	135313163	FALSE	-	-	FALSE	-	-
chr11	78262109	78262408	TRUE	ENSMUSG00000010277	2610507B11Rik	FALSE	-	-		chr4	136590005	136590644	FALSE	-	-	FALSE	-	-
chr11	78318303	78318520	TRUE	ENSMUSG00000002055	Spag5	FALSE	-	-		chr4	142070846	142071126	FALSE	-	-	FALSE	-	-
chr11	79003430	79003958	FALSE	-	-	FALSE	-	-		chr4	142171472	142171737	FALSE	-	-	FALSE	-	-
chr11	79976260	79976521	FALSE	-	-	FALSE	-	-		chr4	156200675	156201147	TRUE	ENSMUSG00000035692	Isg15	TRUE	ENSMUSG00000035692	Isg15
chr11	80098611	80099126	FALSE	-	-	FALSE	-	-		chr5	53505803	53506017	FALSE	-	-	FALSE	-	-
chr11	80818163	80818452	FALSE	-	-	FALSE	-	-		chr5	100636767	100637125	FALSE	-	-	FALSE	-	-
chr11	81620577	81620966	FALSE	-	-	FALSE	-	-		chr5	110082889	110083303	FALSE	-	-	FALSE	-	-
chr11	88047506	88047735	TRUE	ENSMUSG00000018379	Srsf1	FALSE	-	-		chr5	114897217	114897766	TRUE	ENSMUSG00000029561	Oasl2	TRUE	ENSMUSG00000029561	Oasl2
chr11	88047506	88047735	TRUE	ENSMUSG00000086193	Gm11508	FALSE	-	-		chr5	120749487	120750276	TRUE	ENSMUSG00000032690	Oas2	TRUE	ENSMUSG00000032690	Oas2
chr11	88047506	88047735	TRUE	ENSMUSG00000096983	2010015M23Rik	FALSE	-	-		chr5	120812345	120812955	TRUE	ENSMUSG00000001166	Oas1c	TRUE	ENSMUSG00000001166	Oas1c
chr11	88690040	88690452	FALSE	-	-	FALSE	-	-		chr5	120812345	120812955	TRUE	ENSMUSG00000029605	Oas1b	TRUE	ENSMUSG00000029605	Oas1b
chr11	88996407	88996868	TRUE	ENSMUSG00000085152	Gm11496	FALSE	-	-		chr5	120887521	120887795	TRUE	ENSMUSG00000066861	Oas1g	TRUE	ENSMUSG00000066861	Oas1g
chr11	88998564	88998826	FALSE	-	-	FALSE	-	-		chr5	120907436	120907800	TRUE	ENSMUSG00000052776	Oas1a	TRUE	ENSMUSG00000052776	Oas1a
chr11	97412203	97412550	FALSE	-	-	FALSE	-	-		chr5	122762184	122762393	FALSE	-	-	FALSE	-	-
chr11	97661863	97662148	FALSE	-	-	FALSE	-	-		chr5	135962295	135962680	TRUE	ENSMUSG00000029699	Ssc4d	FALSE	-	-
chr11	98682339	98682797	TRUE	ENSMUSG00000017221	Psmd3	FALSE	-	-		chr5	137116002	137116480	TRUE	ENSMUSG00000043279	Trim56	TRUE	ENSMUSG00000043279	Trim56
chr11	100939553	100940005	TRUE	ENSMUSG00000004040	Stat3	FALSE	-	-		chr6	3399395	3399608	TRUE	ENSMUSG00000047735	Samd9l	TRUE	ENSMUSG00000047735	Samd9l
chr11	102329590	102329808	FALSE	-	-	FALSE	-	-		chr6	17655220	17655440	FALSE	-	-	FALSE	-	-
chr11	102819709	102819904	TRUE	ENSMUSG00000034520	Gjc1	FALSE	-	-		chr6	38354016	38354603	TRUE	ENSMUSG00000029826	Zc3hav1	TRUE	ENSMUSG00000029826	Zc3hav1
chr11	103935793	103936149	FALSE	-	-	FALSE	-	-		chr6	39117862	39118676	TRUE	ENSMUSG00000038507	Parp12	TRUE	ENSMUSG00000038507	Parp12
chr11	107352635	107353013	FALSE	-	-	FALSE	-	-		chr6	39117862	39118676	TRUE	ENSMUSG00000073144	4930599N23Rik	TRUE	ENSMUSG00000073144	4930599N23Rik
chr11	109362904	109363182	TRUE	ENSMUSG00000020611	Gna13	FALSE	-	-		chr6	53799056	53799483	FALSE	-	-	FALSE	-	-
chr11	109362904	109363182	TRUE	ENSMUSG00000056687	Gm11696	FALSE	-	-		chr6	66864529	66864778	FALSE	-	-	FALSE	-	-
chr11	113709999	113710463	TRUE	ENSMUSG00000018727	Cpsf4l	FALSE	-	-		chr6	67170316	67170654	FALSE	-	-	FALSE	-	-
chr11	115412123	115412467	FALSE	-	-	FALSE	-	-		chr6	95239001	95239230	FALSE	-	-	FALSE	-	-
chr11	115841726	115842196	FALSE	-	-	FALSE	-	-		chr6	111734088	111734388	FALSE	-	-	FALSE	-	-
chr11	117091556	117092186	FALSE	-	-	FALSE	-	-		chr6	121241828	121242001	FALSE	-	-	FALSE	-	-
chr11	117308097	117308553	TRUE	ENSMUSG00000059248	Sept9	FALSE	-	-		chr6	121245570	121246062	TRUE	ENSMUSG00000030107	Usp18	TRUE	ENSMUSG00000030107	Usp18
chr11	117321886	117322147	FALSE	-	-	FALSE	-	-		chr6	122770218	122770712	FALSE	-	-	FALSE	-	-
chr11	117875639	117876006	FALSE	-	-	FALSE	-	-		chr6	127245877	127246206	FALSE	-	-	FALSE	-	-
chr11	117888074	117888374	FALSE	-	-	FALSE	-	-		chr6	129180392	129180545	TRUE	ENSMUSG00000030157	Clec2d	TRUE	ENSMUSG00000030157	Clec2d
chr11	117889108	117889520	FALSE	-	-	FALSE	-	-		chr6	144454484	144454745	FALSE	-	-	FALSE	-	-
chr11	117890412	117890723	FALSE	-	-	FALSE	-	-		chr6	149335929	149336271	FALSE	-	-	FALSE	-	-
chr11	117932267	117932550	FALSE	-	-	FALSE	-	-		chr7	3206528	3206879	FALSE	-	-	FALSE	-	-
chr11	117962149	117962751	FALSE	-	-	FALSE	-	-		chr7	28381290	28381629	FALSE	-	-	FALSE	-	-
chr11	117963425	117963761	FALSE	-	-	FALSE	-	-		chr7	81151118	81151623	FALSE	-	-	FALSE	-	-
chr11	117972742	117973081	FALSE	-	-	FALSE	-	-		chr7	96204907	96205089	FALSE	-	-	FALSE	-	-
chr11	117974566	117975071	FALSE	-	-	FALSE	-	-		chr7	102565306	102565617	TRUE	ENSMUSG00000030966	Trim21	TRUE	ENSMUSG00000030966	Trim21
chr11	118007840	118008149	FALSE	-	-	FALSE	-	-		chr7	104244233	104244757	TRUE	ENSMUSG00000056144	Trim34a	TRUE	ENSMUSG00000056144	Trim34a
chr11	118401851	118402114	TRUE	ENSMUSG00000033880	Lgals3bp	TRUE	ENSMUSG00000033880	Lgals3bp		chr7	104353012	104353556	TRUE	ENSMUSG00000057143	Trim12c	TRUE	ENSMUSG00000057143	Trim12c
chr11	119392178	119392578	FALSE	-	-	FALSE	-	-		chr7	104445965	104446180	FALSE	-	-	FALSE	-	-
chr12	4557020	4557396	FALSE	-	-	FALSE	-	-		chr7	104464960	104465396	TRUE	ENSMUSG00000030921	Trim30a	TRUE	ENSMUSG00000030921	Trim30a
chr12	10603892	10604163	FALSE	-	-	FALSE	-	-		chr7	112691426	112691761	TRUE	ENSMUSG00000055320	Tead1	FALSE	-	-
chr12	12784245	12784773	FALSE	-	-	FALSE	-	-		chr7	141010511	141010910	TRUE	ENSMUSG00000025492	Ifitm3	TRUE	ENSMUSG00000025492	Ifitm3
chr12	12787109	12787588	TRUE	ENSMUSG00000091430	Platr19	FALSE	-	-		chr7	141265876	141266338	TRUE	ENSMUSG00000025498	Irf7	TRUE	ENSMUSG00000025498	Irf7
chr12	12787109	12787588	TRUE	ENSMUSG00000113220	Gm35208	FALSE	-	-		chr8	22808522	22808822	TRUE	ENSMUSG00000054822	1700041G16Rik	FALSE	-	-
chr12	12803668	12804092	FALSE	-	-	FALSE	-	-		chr8	61927748	61928470	TRUE	ENSMUSG00000037921	Ddx60	TRUE	ENSMUSG00000037921	Ddx60
chr12	12986780	12987085	TRUE	ENSMUSG00000044147	Arf6	FALSE	-	-		chr8	61927748	61928470	TRUE	ENSMUSG00000109729	Gm45418	TRUE	ENSMUSG00000109729	Gm45418
chr12	31225400	31225906	FALSE	-	-	FALSE	-	-		chr8	65067873	65068288	FALSE	-	-	FALSE	-	-
chr12	35642318	35642864	FALSE	-	-	FALSE	-	-		chr8	71537257	71538085	TRUE	ENSMUSG00000046718	Bst2	TRUE	ENSMUSG00000046718	Bst2
chr12	41386685	41387025	FALSE	-	-	FALSE	-	-		chr8	72189490	72189843	TRUE	ENSMUSG00000062007	Hsh2d	TRUE	ENSMUSG00000062007	Hsh2d
chr12	41687606	41687894	FALSE	-	-	FALSE	-	-		chr8	75089552	75089740	FALSE	-	-	FALSE	-	-
chr12	55667173	55667604	FALSE	-	-	FALSE	-	-		chr8	84650240	84650587	FALSE	-	-	FALSE	-	-
chr12	63113021	63113360	FALSE	-	-	FALSE	-	-		chr8	90001865	90002152	FALSE	-	-	FALSE	-	-
chr12	69371432	69372091	TRUE	ENSMUSG00000052673	Gm9887	FALSE	-	-		chr9	7862967	7863330	FALSE	-	-	FALSE	-	-
chr12	70711026	70711337	FALSE	-	-	FALSE	-	-		chr9	20835643	20835989	FALSE	-	-	FALSE	-	-
chr12	76532030	76532318	FALSE	-	-	FALSE	-	-		chr9	20868571	20868989	TRUE	ENSMUSG00000038884	A230050P20Rik	TRUE	ENSMUSG00000038884	A230050P20Rik
chr12	76901564	76901817	FALSE	-	-	FALSE	-	-		chr9	27313423	27313790	FALSE	-	-	FALSE	-	-
chr12	80116645	80117107	FALSE	-	-	FALSE	-	-		chr9	57780669	57781061	FALSE	-	-	FALSE	-	-
chr12	86498798	86499259	FALSE	-	-	FALSE	-	-		chr9	58249531	58249827	TRUE	ENSMUSG00000036986	Pml	FALSE	-	-
chr12	86504300	86504782	TRUE	ENSMUSG00000021255	Esrrb	FALSE	-	-		chr9	70477386	70477669	FALSE	-	-	FALSE	-	-
chr12	86802319	86802583	FALSE	-	-	FALSE	-	-		chr9	95499405	95499624	FALSE	-	-	FALSE	-	-
chr12	86885707	86886097	FALSE	-	-	FALSE	-	-		chr9	95954783	95954996	TRUE	ENSMUSG00000032410	Xrn1	FALSE	-	-
chr12	86899491	86899868	FALSE	-	-	FALSE	-	-		chr9	95954783	95954996	TRUE	ENSMUSG00000097777	Gm16794	FALSE	-	-
chr12	86903919	86904269	FALSE	-	-	FALSE	-	-		chr9	99420402	99420585	TRUE	ENSMUSG00000032470	Mras	FALSE	-	-
chr12	86912426	86912759	FALSE	-	-	FALSE	-	-		chr9	108035394	108035868	FALSE	-	-	FALSE	-	-
chr12	91384356	91384666	TRUE	ENSMUSG00000020963	Tshr	FALSE	-	-		chr9	109054744	109055026	TRUE	ENSMUSG00000025647	Shisa5	TRUE	ENSMUSG00000025647	Shisa5
chr12	91384356	91384666	TRUE	ENSMUSG00000061533	Cep128	FALSE	-	-		chr9	122310754	122311139	TRUE	ENSMUSG00000097572	Gm26797	TRUE	ENSMUSG00000097572	Gm26797
chr12	91683601	91683906	FALSE	-	-	FALSE	-	-		chr9	124273074	124273396	FALSE	-	-	FALSE	-	-
chr12	95437242	95437663	FALSE	-	-	FALSE	-	-		chrX	36772650	36772850	FALSE	-	-	FALSE	-	-
chr12	104247531	104247934	TRUE	ENSMUSG00000041449	Serpina3h	FALSE	-	-		chrX	117316771	117317076	FALSE	-	-	FALSE	-	-
chr12	105757809	105758143	FALSE	-	-	FALSE	-	-		chrX	164407362	164407619	FALSE	-	-	FALSE	-	-
chr12	107028837	107029332	FALSE	-	-	FALSE	-	-
chr12	109530638	109530958	TRUE	ENSMUSG00000113704	Gm27528	FALSE	-	-
chr12	109881225	109881491	FALSE	-	-	FALSE	-	-
chr12	110472229	110472594	FALSE	-	-	FALSE	-	-
chr12	110601952	110602177	TRUE	ENSMUSG00000018707	Dync1h1	FALSE	-	-
chr12	110601952	110602177	TRUE	ENSMUSG00000113662	Gm35558	FALSE	-	-
chr12	114067184	114067445	FALSE	-	-	FALSE	-	-
chr13	6059983	6060191	FALSE	-	-	FALSE	-	-
chr13	8921665	8922129	TRUE	ENSMUSG00000076030	Gm22750	FALSE	-	-
chr13	13446796	13447195	FALSE	-	-	FALSE	-	-
chr13	13450955	13451322	FALSE	-	-	FALSE	-	-
chr13	21225222	21225557	FALSE	-	-	FALSE	-	-
chr13	21865562	21865984	FALSE	-	-	FALSE	-	-
chr13	24604696	24605042	TRUE	ENSMUSG00000085603	Gm11346	FALSE	-	-
chr13	26113683	26114106	FALSE	-	-	FALSE	-	-
chr13	34002552	34002962	TRUE	ENSMUSG00000021408	Ripk1	FALSE	-	-
chr13	34002552	34002962	TRUE	ENSMUSG00000060147	Serpinb6a	FALSE	-	-
chr13	34109603	34110174	FALSE	-	-	FALSE	-	-
chr13	37436292	37436613	FALSE	-	-	FALSE	-	-
chr13	39441076	39441298	FALSE	-	-	FALSE	-	-
chr13	40868857	40869313	FALSE	-	-	FALSE	-	-
chr13	40916687	40916872	FALSE	-	-	FALSE	-	-
chr13	44085689	44085974	FALSE	-	-	FALSE	-	-
chr13	44086032	44086343	FALSE	-	-	FALSE	-	-
chr13	44705239	44705452	FALSE	-	-	FALSE	-	-
chr13	46727945	46728230	TRUE	ENSMUSG00000021374	Nup153	FALSE	-	-
chr13	47855235	47856246	FALSE	-	-	FALSE	-	-
chr13	54215891	54216175	FALSE	-	-	FALSE	-	-
chr13	54602591	54603111	FALSE	-	-	FALSE	-	-
chr13	54605409	54605847	FALSE	-	-	FALSE	-	-
chr13	54687916	54688236	TRUE	ENSMUSG00000034928	Rnf44	FALSE	-	-
chr13	55247379	55247703	FALSE	-	-	FALSE	-	-
chr13	59646664	59646950	FALSE	-	-	FALSE	-	-
chr13	66711036	66711366	FALSE	-	-	FALSE	-	-
chr13	67425669	67426034	FALSE	-	-	FALSE	-	-
chr13	67743959	67744280	TRUE	ENSMUSG00000044081	Zfp85os	FALSE	-	-
chr13	76180168	76180468	TRUE	ENSMUSG00000033991	Ttc37	FALSE	-	-
chr13	78255487	78255801	FALSE	-	-	FALSE	-	-
chr13	80518925	80519218	FALSE	-	-	FALSE	-	-
chr13	92332243	92332470	FALSE	-	-	FALSE	-	-
chr13	95534231	95534441	FALSE	-	-	FALSE	-	-
chr13	97782169	97782417	FALSE	-	-	FALSE	-	-
chr13	111553090	111553496	FALSE	-	-	FALSE	-	-
chr13	114278733	114279140	FALSE	-	-	FALSE	-	-
chr14	8459678	8460157	FALSE	-	-	FALSE	-	-
chr14	19861220	19861690	FALSE	-	-	FALSE	-	-
chr14	21486139	21486537	FALSE	-	-	FALSE	-	-
chr14	31025647	31026122	TRUE	ENSMUSG00000042323	Pbrm1	FALSE	-	-
chr14	34258543	34258794	FALSE	-	-	FALSE	-	-
chr14	40864825	40865154	FALSE	-	-	FALSE	-	-
chr14	40892215	40892659	FALSE	-	-	FALSE	-	-
chr14	46338846	46339114	FALSE	-	-	FALSE	-	-
chr14	48654675	48654997	FALSE	-	-	FALSE	-	-
chr14	48655072	48655274	FALSE	-	-	FALSE	-	-
chr14	48700991	48701317	FALSE	-	-	FALSE	-	-
chr14	49275424	49275719	FALSE	-	-	FALSE	-	-
chr14	52022336	52022571	FALSE	-	-	FALSE	-	-
chr14	60957735	60958231	FALSE	-	-	FALSE	-	-
chr14	66122367	66122601	FALSE	-	-	FALSE	-	-
chr14	70634688	70635199	FALSE	-	-	FALSE	-	-
chr14	76151104	76151465	FALSE	-	-	FALSE	-	-
chr14	76495125	76495403	FALSE	-	-	FALSE	-	-
chr14	76515583	76515939	FALSE	-	-	FALSE	-	-
chr14	77250712	77251171	FALSE	-	-	FALSE	-	-
chr14	77519296	77519725	FALSE	-	-	FALSE	-	-
chr14	78289000	78289392	FALSE	-	-	FALSE	-	-
chr14	79110058	79110439	FALSE	-	-	FALSE	-	-
chr14	79425760	79425980	FALSE	-	-	FALSE	-	-
chr14	86396088	86396363	FALSE	-	-	FALSE	-	-
chr14	87044561	87044855	FALSE	-	-	FALSE	-	-
chr14	99354049	99354414	FALSE	-	-	FALSE	-	-
chr14	100284527	100284960	TRUE	ENSMUSG00000072294	Klf12	FALSE	-	-
chr14	105859016	105859848	FALSE	-	-	FALSE	-	-
chr14	105860956	105861249	FALSE	-	-	FALSE	-	-
chr15	5152369	5152818	FALSE	-	-	FALSE	-	-
chr15	7115231	7116076	FALSE	-	-	FALSE	-	-
chr15	7116630	7117151	FALSE	-	-	FALSE	-	-
chr15	8161830	8162282	FALSE	-	-	FALSE	-	-
chr15	8831973	8832459	FALSE	-	-	FALSE	-	-
chr15	10977169	10977413	FALSE	-	-	FALSE	-	-
chr15	12202584	12202882	FALSE	-	-	FALSE	-	-
chr15	12203571	12203985	FALSE	-	-	FALSE	-	-
chr15	14273759	14274178	FALSE	-	-	FALSE	-	-
chr15	19863968	19864294	FALSE	-	-	FALSE	-	-
chr15	22761145	22761459	FALSE	-	-	FALSE	-	-
chr15	34067170	34067534	FALSE	-	-	FALSE	-	-
chr15	34567979	34568381	FALSE	-	-	FALSE	-	-
chr15	36760183	36760440	FALSE	-	-	FALSE	-	-
chr15	38077657	38078047	TRUE	ENSMUSG00000037487	Ubr5	FALSE	-	-
chr15	38470287	38470701	FALSE	-	-	FALSE	-	-
chr15	39780660	39781004	FALSE	-	-	FALSE	-	-
chr15	50900364	50901020	FALSE	-	-	FALSE	-	-
chr15	51782427	51782865	FALSE	-	-	FALSE	-	-
chr15	51877406	51877685	TRUE	ENSMUSG00000022313	Utp23	FALSE	-	-
chr15	58306416	58306703	FALSE	-	-	FALSE	-	-
chr15	59103864	59104400	FALSE	-	-	FALSE	-	-
chr15	62092781	62093126	FALSE	-	-	FALSE	-	-
chr15	65926421	65926778	FALSE	-	-	FALSE	-	-
chr15	75065641	75066042	FALSE	-	-	FALSE	-	-
chr15	75115177	75115697	FALSE	-	-	FALSE	-	-
chr15	76285516	76285813	FALSE	-	-	FALSE	-	-
chr15	77355427	77356768	FALSE	-	-	FALSE	-	-
chr15	77798821	77799063	FALSE	-	-	FALSE	-	-
chr15	78066583	78066812	FALSE	-	-	FALSE	-	-
chr15	78896164	78896385	FALSE	-	-	FALSE	-	-
chr15	81518081	81518358	FALSE	-	-	FALSE	-	-
chr15	84723546	84723844	FALSE	-	-	FALSE	-	-
chr15	88708823	88709365	FALSE	-	-	FALSE	-	-
chr15	88837469	88838481	FALSE	-	-	FALSE	-	-
chr15	88867472	88867913	FALSE	-	-	FALSE	-	-
chr15	98146703	98147044	FALSE	-	-	FALSE	-	-
chr15	98993164	98993394	FALSE	-	-	FALSE	-	-
chr15	99386149	99386600	FALSE	-	-	FALSE	-	-
chr15	103520081	103520325	FALSE	-	-	FALSE	-	-
chr16	8728219	8728767	FALSE	-	-	FALSE	-	-
chr16	8778594	8779083	FALSE	-	-	FALSE	-	-
chr16	9132824	9133262	FALSE	-	-	FALSE	-	-
chr16	9267201	9267546	FALSE	-	-	FALSE	-	-
chr16	10467573	10468017	FALSE	-	-	FALSE	-	-
chr16	11008175	11008459	TRUE	ENSMUSG00000097056	Gm4262	FALSE	-	-
chr16	13118884	13119162	FALSE	-	-	FALSE	-	-
chr16	13748827	13749253	FALSE	-	-	FALSE	-	-
chr16	13750035	13750225	FALSE	-	-	FALSE	-	-
chr16	16367656	16368087	FALSE	-	-	FALSE	-	-
chr16	22411887	22412110	FALSE	-	-	FALSE	-	-
chr16	22412901	22413244	FALSE	-	-	FALSE	-	-
chr16	23020569	23020922	FALSE	-	-	FALSE	-	-
chr16	23098020	23098375	FALSE	-	-	FALSE	-	-
chr16	23988406	23989068	TRUE	ENSMUSG00000022508	Bcl6	FALSE	-	-
chr16	23988406	23989068	TRUE	ENSMUSG00000110291	Gm37419	FALSE	-	-
chr16	25517234	25517552	FALSE	-	-	FALSE	-	-
chr16	29683254	29683591	FALSE	-	-	FALSE	-	-
chr16	30213659	30213919	FALSE	-	-	FALSE	-	-
chr16	32510921	32511201	FALSE	-	-	FALSE	-	-
chr16	33508146	33508542	FALSE	-	-	FALSE	-	-
chr16	33756217	33756516	TRUE	ENSMUSG00000075254	Heg1	FALSE	-	-
chr16	35800203	35800495	FALSE	-	-	FALSE	-	-
chr16	36707838	36708232	FALSE	-	-	FALSE	-	-
chr16	37809107	37809495	FALSE	-	-	FALSE	-	-
chr16	42575690	42576048	FALSE	-	-	FALSE	-	-
chr16	42608992	42609278	FALSE	-	-	FALSE	-	-
chr16	42770130	42770545	FALSE	-	-	FALSE	-	-
chr16	42781981	42782342	FALSE	-	-	FALSE	-	-
chr16	46592855	46593218	FALSE	-	-	FALSE	-	-
chr16	55888426	55888906	FALSE	-	-	FALSE	-	-
chr16	57174488	57174771	FALSE	-	-	FALSE	-	-
chr16	62854083	62854315	TRUE	ENSMUSG00000022912	Pros1	FALSE	-	-
chr16	64873779	64874178	FALSE	-	-	FALSE	-	-
chr16	73011383	73011695	FALSE	-	-	FALSE	-	-
chr16	84769141	84769516	FALSE	-	-	FALSE	-	-
chr16	84779207	84779509	FALSE	-	-	FALSE	-	-
chr16	91372990	91373277	TRUE	ENSMUSG00000022971	Ifnar2	FALSE	-	-
chr16	93794879	93795287	TRUE	ENSMUSG00000097768	2310043M15Rik	TRUE	ENSMUSG00000097768	2310043M15Rik
chr17	5052150	5052484	FALSE	-	-	FALSE	-	-
chr17	10078946	10079287	FALSE	-	-	FALSE	-	-
chr17	10432379	10433221	FALSE	-	-	FALSE	-	-
chr17	11876215	11876583	FALSE	-	-	FALSE	-	-
chr17	12195052	12195430	FALSE	-	-	FALSE	-	-
chr17	12998482	12998840	FALSE	-	-	FALSE	-	-
chr17	17196154	17196441	FALSE	-	-	FALSE	-	-
chr17	17838199	17838526	TRUE	ENSMUSG00000080316	Spaca6	FALSE	-	-
chr17	23600690	23601015	TRUE	ENSMUSG00000023902	Zscan10	FALSE	-	-
chr17	25756822	25757230	FALSE	-	-	FALSE	-	-
chr17	26715536	26716057	TRUE	ENSMUSG00000048249	Crebrf	FALSE	-	-
chr17	26716229	26716470	FALSE	-	-	FALSE	-	-
chr17	27994420	27994655	FALSE	-	-	FALSE	-	-
chr17	28231099	28231351	FALSE	-	-	FALSE	-	-
chr17	28418410	28418853	FALSE	-	-	FALSE	-	-
chr17	28784954	28785397	FALSE	-	-	FALSE	-	-
chr17	29464120	29464427	FALSE	-	-	FALSE	-	-
chr17	31808083	31808524	FALSE	-	-	FALSE	-	-
chr17	33901059	33901354	FALSE	-	-	FALSE	-	-
chr17	33902533	33902779	FALSE	-	-	FALSE	-	-
chr17	35301532	35302163	FALSE	-	-	FALSE	-	-
chr17	35503891	35504281	FALSE	-	-	FALSE	-	-
chr17	36997478	36997762	FALSE	-	-	FALSE	-	-
chr17	37079088	37079372	FALSE	-	-	FALSE	-	-
chr17	41251172	41251457	FALSE	-	-	FALSE	-	-
chr17	45458834	45459336	FALSE	-	-	FALSE	-	-
chr17	45601925	45602181	TRUE	ENSMUSG00000079471	Mymx	FALSE	-	-
chr17	45607091	45607435	FALSE	-	-	FALSE	-	-
chr17	47502671	47502938	TRUE	ENSMUSG00000023980	Taf8	FALSE	-	-
chr17	47571608	47571968	FALSE	-	-	FALSE	-	-
chr17	47738143	47738491	TRUE	ENSMUSG00000023990	Tfeb	FALSE	-	-
chr17	47739268	47739799	TRUE	ENSMUSG00000023990	Tfeb	FALSE	-	-
chr17	47887476	47887887	TRUE	ENSMUSG00000023991	Foxp4	FALSE	-	-
chr17	47921105	47921561	FALSE	-	-	FALSE	-	-
chr17	53478488	53479028	TRUE	ENSMUSG00000017831	Rab5a	FALSE	-	-
chr17	53595626	53595975	FALSE	-	-	FALSE	-	-
chr17	56876766	56877337	FALSE	-	-	FALSE	-	-
chr17	63533151	63533528	FALSE	-	-	FALSE	-	-
chr17	66479731	66480122	FALSE	-	-	FALSE	-	-
chr17	66480188	66480592	FALSE	-	-	FALSE	-	-
chr17	67693978	67694292	FALSE	-	-	FALSE	-	-
chr17	69277158	69277683	TRUE	ENSMUSG00000100572	2410021H03Rik	FALSE	-	-
chr17	70828586	70829009	FALSE	-	-	FALSE	-	-
chr17	70830003	70830267	FALSE	-	-	FALSE	-	-
chr17	70866539	70866898	FALSE	-	-	FALSE	-	-
chr17	70900654	70901004	FALSE	-	-	FALSE	-	-
chr17	76499955	76500462	FALSE	-	-	FALSE	-	-
chr17	82306438	82306799	FALSE	-	-	FALSE	-	-
chr17	82310335	82310659	FALSE	-	-	FALSE	-	-
chr17	88511051	88511415	FALSE	-	-	FALSE	-	-
chr17	94687637	94688131	FALSE	-	-	FALSE	-	-
chr18	3857287	3857513	FALSE	-	-	FALSE	-	-
chr18	6774242	6774519	FALSE	-	-	FALSE	-	-
chr18	12508894	12509403	FALSE	-	-	FALSE	-	-
chr18	16614773	16615005	FALSE	-	-	FALSE	-	-
chr18	20489582	20489993	FALSE	-	-	FALSE	-	-
chr18	20762349	20762603	FALSE	-	-	FALSE	-	-
chr18	20943730	20944238	TRUE	ENSMUSG00000033107	Rnf125	FALSE	-	-
chr18	21408310	21408791	FALSE	-	-	FALSE	-	-
chr18	30121635	30122056	FALSE	-	-	FALSE	-	-
chr18	33835991	33836260	FALSE	-	-	FALSE	-	-
chr18	33842724	33842955	FALSE	-	-	FALSE	-	-
chr18	34032018	34032547	FALSE	-	-	FALSE	-	-
chr18	38601805	38602047	TRUE	ENSMUSG00000036452	Arhgap26	FALSE	-	-
chr18	38903863	38904082	FALSE	-	-	FALSE	-	-
chr18	44365830	44366173	FALSE	-	-	FALSE	-	-
chr18	46597588	46598093	TRUE	ENSMUSG00000033184	Tmed7	FALSE	-	-
chr18	46597588	46598093	TRUE	ENSMUSG00000057561	Eif1a	FALSE	-	-
chr18	46598343	46598656	FALSE	-	-	FALSE	-	-
chr18	46713518	46714166	FALSE	-	-	FALSE	-	-
chr18	46914395	46914774	FALSE	-	-	FALSE	-	-
chr18	57318248	57318602	FALSE	-	-	FALSE	-	-
chr18	60848367	60848676	TRUE	ENSMUSG00000024613	Tcof1	FALSE	-	-
chr18	65833122	65833594	FALSE	-	-	FALSE	-	-
chr18	67258992	67259238	FALSE	-	-	FALSE	-	-
chr18	75344820	75345310	FALSE	-	-	FALSE	-	-
chr18	75360754	75361212	FALSE	-	-	FALSE	-	-
chr18	75579396	75579713	FALSE	-	-	FALSE	-	-
chr18	76544118	76544390	FALSE	-	-	FALSE	-	-
chr18	82777554	82777921	FALSE	-	-	FALSE	-	-
chr19	5086650	5086923	FALSE	-	-	FALSE	-	-
chr19	5806452	5806883	FALSE	-	-	FALSE	-	-
chr19	5809499	5809763	FALSE	-	-	FALSE	-	-
chr19	5846372	5847058	FALSE	-	-	FALSE	-	-
chr19	7261401	7261946	FALSE	-	-	FALSE	-	-
chr19	12460645	12460942	TRUE	ENSMUSG00000046805	Mpeg1	TRUE	ENSMUSG00000046805	Mpeg1
chr19	14655991	14656214	FALSE	-	-	FALSE	-	-
chr19	14835666	14835882	FALSE	-	-	FALSE	-	-
chr19	16491659	16491944	FALSE	-	-	FALSE	-	-
chr19	20923740	20924225	FALSE	-	-	FALSE	-	-
chr19	21818078	21818427	FALSE	-	-	FALSE	-	-
chr19	23087626	23087930	FALSE	-	-	FALSE	-	-
chr19	23094979	23095259	FALSE	-	-	FALSE	-	-
chr19	23136483	23136810	FALSE	-	-	FALSE	-	-
chr19	23152204	23152625	FALSE	-	-	FALSE	-	-
chr19	24218192	24218553	FALSE	-	-	FALSE	-	-
chr19	25347590	25347941	FALSE	-	-	FALSE	-	-
chr19	27309195	27309510	FALSE	-	-	FALSE	-	-
chr19	38348202	38348617	FALSE	-	-	FALSE	-	-
chr19	42136186	42136406	FALSE	-	-	FALSE	-	-
chr19	43520404	43520690	FALSE	-	-	FALSE	-	-
chr19	44280868	44281348	FALSE	-	-	FALSE	-	-
chr19	44719294	44719596	FALSE	-	-	FALSE	-	-
chr19	45143590	45144029	FALSE	-	-	FALSE	-	-
chr19	46057036	46057524	TRUE	ENSMUSG00000055491	Pprc1	FALSE	-	-
chr19	46573246	46573647	TRUE	ENSMUSG00000025035	Arl3	FALSE	-	-
chr19	46573246	46573647	TRUE	ENSMUSG00000025036	Sfxn2	FALSE	-	-
chr19	48649958	48650453	FALSE	-	-	FALSE	-	-
chr19	51741818	51742445	FALSE	-	-	FALSE	-	-
chr19	55543146	55543677	FALSE	-	-	FALSE	-	-
chr19	55640300	55640605	FALSE	-	-	FALSE	-	-
chr19	55792689	55793089	FALSE	-	-	FALSE	-	-
chr2	5357046	5357443	FALSE	-	-	FALSE	-	-
chr2	12077545	12077829	FALSE	-	-	FALSE	-	-
chr2	12557818	12558275	FALSE	-	-	FALSE	-	-
chr2	13956462	13956936	FALSE	-	-	FALSE	-	-
chr2	17978277	17978567	FALSE	-	-	FALSE	-	-
chr2	17989090	17989407	FALSE	-	-	FALSE	-	-
chr2	20209325	20209584	FALSE	-	-	FALSE	-	-
chr2	20668394	20668817	FALSE	-	-	FALSE	-	-
chr2	20669291	20669825	FALSE	-	-	FALSE	-	-
chr2	23002599	23003018	FALSE	-	-	FALSE	-	-
chr2	23457451	23457795	FALSE	-	-	FALSE	-	-
chr2	26493409	26493786	FALSE	-	-	FALSE	-	-
chr2	28607449	28607708	TRUE	ENSMUSG00000078061	Gm22824	FALSE	-	-
chr2	29075681	29076013	FALSE	-	-	FALSE	-	-
chr2	29729371	29729852	FALSE	-	-	FALSE	-	-
chr2	30595041	30595568	TRUE	ENSMUSG00000047363	Cstad	FALSE	-	-
chr2	32174412	32174801	FALSE	-	-	FALSE	-	-
chr2	32514117	32514624	FALSE	-	-	FALSE	-	-
chr2	43365767	43366249	FALSE	-	-	FALSE	-	-
chr2	52071308	52071775	FALSE	-	-	FALSE	-	-
chr2	52072147	52072410	TRUE	ENSMUSG00000036202	Rif1	FALSE	-	-
chr2	52958516	52959171	FALSE	-	-	FALSE	-	-
chr2	59231445	59231658	FALSE	-	-	FALSE	-	-
chr2	59612060	59612551	TRUE	ENSMUSG00000035168	Tanc1	FALSE	-	-
chr2	65421289	65421633	FALSE	-	-	FALSE	-	-
chr2	69883864	69884245	FALSE	-	-	FALSE	-	-
chr2	70278667	70278987	FALSE	-	-	FALSE	-	-
chr2	70806022	70806495	FALSE	-	-	FALSE	-	-
chr2	71655827	71656219	FALSE	-	-	FALSE	-	-
chr2	71867509	71867814	FALSE	-	-	FALSE	-	-
chr2	75682935	75683231	FALSE	-	-	FALSE	-	-
chr2	77147035	77147303	FALSE	-	-	FALSE	-	-
chr2	81848865	81849159	FALSE	-	-	FALSE	-	-
chr2	84518786	84519180	FALSE	-	-	FALSE	-	-
chr2	84622341	84622691	FALSE	-	-	FALSE	-	-
chr2	87481174	87481659	FALSE	-	-	FALSE	-	-
chr2	87515613	87516182	FALSE	-	-	FALSE	-	-
chr2	89569873	89570190	FALSE	-	-	FALSE	-	-
chr2	92144063	92144275	FALSE	-	-	FALSE	-	-
chr2	93927857	93928257	FALSE	-	-	FALSE	-	-
chr2	99816199	99816463	FALSE	-	-	FALSE	-	-
chr2	110202783	110203020	FALSE	-	-	FALSE	-	-
chr2	112727097	112727361	FALSE	-	-	FALSE	-	-
chr2	117050276	117050613	FALSE	-	-	FALSE	-	-
chr2	119478134	119478430	TRUE	ENSMUSG00000034154	Ino80	FALSE	-	-
chr2	130959017	130959352	FALSE	-	-	FALSE	-	-
chr2	133162105	133162426	FALSE	-	-	FALSE	-	-
chr2	135559336	135559656	FALSE	-	-	FALSE	-	-
chr2	138184935	138185161	FALSE	-	-	FALSE	-	-
chr2	138344436	138344754	FALSE	-	-	FALSE	-	-
chr2	141266702	141267102	FALSE	-	-	FALSE	-	-
chr2	144077701	144078019	FALSE	-	-	FALSE	-	-
chr2	146631048	146631629	FALSE	-	-	FALSE	-	-
chr2	148874708	148875163	TRUE	ENSMUSG00000027447	Cst3	FALSE	-	-
chr2	152012769	152013104	FALSE	-	-	FALSE	-	-
chr2	152177269	152177741	FALSE	-	-	FALSE	-	-
chr2	153168056	153168560	FALSE	-	-	FALSE	-	-
chr2	153346530	153346816	TRUE	ENSMUSG00000073236	2500004C02Rik	FALSE	-	-
chr2	153611745	153612048	FALSE	-	-	FALSE	-	-
chr2	154426703	154427121	FALSE	-	-	FALSE	-	-
chr2	154427912	154428375	FALSE	-	-	FALSE	-	-
chr2	157376094	157376999	FALSE	-	-	FALSE	-	-
chr2	157418565	157419002	TRUE	ENSMUSG00000027646	Src	FALSE	-	-
chr2	165326582	165326916	TRUE	ENSMUSG00000017670	Elmo2	FALSE	-	-
chr2	167765127	167765490	FALSE	-	-	FALSE	-	-
chr2	168894647	168895046	FALSE	-	-	FALSE	-	-
chr2	170184461	170185125	FALSE	-	-	FALSE	-	-
chr2	170205505	170205845	FALSE	-	-	FALSE	-	-
chr2	179192794	179193268	FALSE	-	-	FALSE	-	-
chr2	179580391	179580854	FALSE	-	-	FALSE	-	-
chr2	180709119	180709407	FALSE	-	-	FALSE	-	-
chr3	5989016	5989286	FALSE	-	-	FALSE	-	-
chr3	7682581	7683198	FALSE	-	-	FALSE	-	-
chr3	11212512	11212861	FALSE	-	-	FALSE	-	-
chr3	14999882	15000261	FALSE	-	-	FALSE	-	-
chr3	16482652	16483062	FALSE	-	-	FALSE	-	-
chr3	16733773	16734280	FALSE	-	-	FALSE	-	-
chr3	18339176	18339455	FALSE	-	-	FALSE	-	-
chr3	18623937	18624383	FALSE	-	-	FALSE	-	-
chr3	18696927	18697454	FALSE	-	-	FALSE	-	-
chr3	29025108	29025330	FALSE	-	-	FALSE	-	-
chr3	34653845	34654291	FALSE	-	-	FALSE	-	-
chr3	34745152	34745600	FALSE	-	-	FALSE	-	-
chr3	34756482	34757050	FALSE	-	-	FALSE	-	-
chr3	34757832	34758257	FALSE	-	-	FALSE	-	-
chr3	34760289	34760694	FALSE	-	-	FALSE	-	-
chr3	34761185	34761567	FALSE	-	-	FALSE	-	-
chr3	35693037	35693315	FALSE	-	-	FALSE	-	-
chr3	65974513	65974859	FALSE	-	-	FALSE	-	-
chr3	75650684	75651088	FALSE	-	-	FALSE	-	-
chr3	75651677	75652056	FALSE	-	-	FALSE	-	-
chr3	81034795	81035122	FALSE	-	-	FALSE	-	-
chr3	86004856	86005149	FALSE	-	-	FALSE	-	-
chr3	86845083	86845511	FALSE	-	-	FALSE	-	-
chr3	87658481	87658754	FALSE	-	-	FALSE	-	-
chr3	88281605	88281927	FALSE	-	-	FALSE	-	-
chr3	88336540	88337037	TRUE	ENSMUSG00000001415	Smg5	FALSE	-	-
chr3	88336540	88337037	TRUE	ENSMUSG00000001420	Tmem79	FALSE	-	-
chr3	88510119	88510489	TRUE	ENSMUSG00000028063	Lmna	FALSE	-	-
chr3	89228347	89228777	TRUE	ENSMUSG00000042784	Muc1	FALSE	-	-
chr3	89800102	89800601	FALSE	-	-	FALSE	-	-
chr3	89800653	89801137	FALSE	-	-	FALSE	-	-
chr3	90248202	90248662	TRUE	ENSMUSG00000052310	Slc39a1	FALSE	-	-
chr3	93447383	93447688	FALSE	-	-	FALSE	-	-
chr3	95658595	95658860	TRUE	ENSMUSG00000038612	Mcl1	FALSE	-	-
chr3	95674197	95674651	FALSE	-	-	FALSE	-	-
chr3	103058193	103059094	TRUE	ENSMUSG00000027852	Nras	FALSE	-	-
chr3	103207775	103208198	FALSE	-	-	FALSE	-	-
chr3	111375263	111375616	FALSE	-	-	FALSE	-	-
chr3	121577135	121577633	FALSE	-	-	FALSE	-	-
chr3	121617981	121618411	FALSE	-	-	FALSE	-	-
chr3	122434021	122434586	FALSE	-	-	FALSE	-	-
chr3	122471609	122471981	FALSE	-	-	FALSE	-	-
chr3	126622623	126622841	FALSE	-	-	FALSE	-	-
chr3	133518835	133519120	FALSE	-	-	FALSE	-	-
chr3	133524537	133525187	FALSE	-	-	FALSE	-	-
chr3	133532684	133533042	FALSE	-	-	FALSE	-	-
chr3	133533402	133533817	FALSE	-	-	FALSE	-	-
chr3	135546277	135546929	FALSE	-	-	FALSE	-	-
chr3	135547322	135547618	FALSE	-	-	FALSE	-	-
chr3	137780007	137780383	FALSE	-	-	FALSE	-	-
chr3	137977255	137977611	FALSE	-	-	FALSE	-	-
chr3	153391554	153391960	FALSE	-	-	FALSE	-	-
chr3	153675821	153676132	FALSE	-	-	FALSE	-	-
chr4	4549867	4550194	FALSE	-	-	FALSE	-	-
chr4	10932387	10932681	FALSE	-	-	FALSE	-	-
chr4	13218881	13219178	FALSE	-	-	FALSE	-	-
chr4	16070760	16071189	FALSE	-	-	FALSE	-	-
chr4	34911069	34911899	TRUE	ENSMUSG00000085824	Platr9	FALSE	-	-
chr4	35989940	35990331	FALSE	-	-	FALSE	-	-
chr4	39695192	39695578	FALSE	-	-	FALSE	-	-
chr4	39718701	39719053	FALSE	-	-	FALSE	-	-
chr4	40238444	40238741	FALSE	-	-	FALSE	-	-
chr4	45591175	45591604	FALSE	-	-	FALSE	-	-
chr4	45763424	45763655	FALSE	-	-	FALSE	-	-
chr4	53338981	53339998	FALSE	-	-	FALSE	-	-
chr4	55464137	55464619	FALSE	-	-	FALSE	-	-
chr4	55475238	55475887	FALSE	-	-	FALSE	-	-
chr4	55477407	55477837	FALSE	-	-	FALSE	-	-
chr4	57920056	57920416	FALSE	-	-	FALSE	-	-
chr4	81628581	81628917	FALSE	-	-	FALSE	-	-
chr4	83439192	83439500	FALSE	-	-	FALSE	-	-
chr4	84224276	84224941	FALSE	-	-	FALSE	-	-
chr4	86045970	86046272	FALSE	-	-	FALSE	-	-
chr4	88079111	88079370	FALSE	-	-	FALSE	-	-
chr4	99636001	99636278	FALSE	-	-	FALSE	-	-
chr4	99670248	99670472	FALSE	-	-	FALSE	-	-
chr4	104064694	104064944	FALSE	-	-	FALSE	-	-
chr4	105301579	105301990	FALSE	-	-	FALSE	-	-
chr4	115827845	115828133	TRUE	ENSMUSG00000028709	Mob3c	FALSE	-	-
chr4	117373604	117374043	FALSE	-	-	FALSE	-	-
chr4	119347830	119348108	FALSE	-	-	FALSE	-	-
chr4	123624473	123624857	FALSE	-	-	FALSE	-	-
chr4	125535918	125536426	FALSE	-	-	FALSE	-	-
chr4	125608351	125608745	FALSE	-	-	FALSE	-	-
chr4	125608901	125609130	FALSE	-	-	FALSE	-	-
chr4	125729295	125729539	FALSE	-	-	FALSE	-	-
chr4	127344932	127345388	FALSE	-	-	FALSE	-	-
chr4	129502978	129503609	FALSE	-	-	FALSE	-	-
chr4	131843124	131843336	TRUE	ENSMUSG00000028910	Mecr	FALSE	-	-
chr4	133122206	133122578	FALSE	-	-	FALSE	-	-
chr4	133659798	133660044	FALSE	-	-	FALSE	-	-
chr4	133716797	133717120	TRUE	ENSMUSG00000104566	Mir7227	FALSE	-	-
chr4	133813764	133814354	FALSE	-	-	FALSE	-	-
chr4	134116969	134117370	FALSE	-	-	FALSE	-	-
chr4	135532314	135532587	FALSE	-	-	FALSE	-	-
chr4	135581448	135582132	FALSE	-	-	FALSE	-	-
chr4	135804194	135804537	FALSE	-	-	FALSE	-	-
chr4	136310817	136311136	TRUE	ENSMUSG00000066037	Hnrnpr	FALSE	-	-
chr4	136594014	136594237	FALSE	-	-	FALSE	-	-
chr4	137597315	137597533	FALSE	-	-	FALSE	-	-
chr4	138794417	138794756	FALSE	-	-	FALSE	-	-
chr4	140640157	140640464	FALSE	-	-	FALSE	-	-
chr4	141284504	141284887	FALSE	-	-	FALSE	-	-
chr4	141291470	141291756	FALSE	-	-	FALSE	-	-
chr4	141559101	141559518	FALSE	-	-	FALSE	-	-
chr4	141565142	141565884	FALSE	-	-	FALSE	-	-
chr4	141598275	141598891	TRUE	ENSMUSG00000006219	Fblim1	FALSE	-	-
chr4	142069486	142069834	FALSE	-	-	FALSE	-	-
chr4	142071614	142071944	FALSE	-	-	FALSE	-	-
chr4	142166227	142166703	FALSE	-	-	FALSE	-	-
chr4	148084077	148084530	TRUE	ENSMUSG00000029007	Agtrap	FALSE	-	-
chr4	148085192	148085620	TRUE	ENSMUSG00000029007	Agtrap	FALSE	-	-
chr4	149752295	149752671	FALSE	-	-	FALSE	-	-
chr4	149943292	149943544	FALSE	-	-	FALSE	-	-
chr4	156193261	156193519	FALSE	-	-	FALSE	-	-
chr5	12872761	12873321	FALSE	-	-	FALSE	-	-
chr5	16968791	16969126	FALSE	-	-	FALSE	-	-
chr5	20710864	20711126	FALSE	-	-	FALSE	-	-
chr5	22565754	22566076	FALSE	-	-	FALSE	-	-
chr5	22573004	22573188	FALSE	-	-	FALSE	-	-
chr5	22574204	22574524	FALSE	-	-	FALSE	-	-
chr5	24170055	24170416	FALSE	-	-	FALSE	-	-
chr5	24445075	24445430	TRUE	ENSMUSG00000028959	Fastk	FALSE	-	-
chr5	27243255	27243617	FALSE	-	-	FALSE	-	-
chr5	27342336	27342649	FALSE	-	-	FALSE	-	-
chr5	28209841	28210208	TRUE	ENSMUSG00000044681	Cnpy1	FALSE	-	-
chr5	31488991	31489447	FALSE	-	-	FALSE	-	-
chr5	32617124	32617439	FALSE	-	-	FALSE	-	-
chr5	32914191	32914591	FALSE	-	-	FALSE	-	-
chr5	33535626	33535819	FALSE	-	-	FALSE	-	-
chr5	34480969	34481219	FALSE	-	-	FALSE	-	-
chr5	37856164	37856403	FALSE	-	-	FALSE	-	-
chr5	38697955	38698501	FALSE	-	-	FALSE	-	-
chr5	45495351	45496001	FALSE	-	-	FALSE	-	-
chr5	50123149	50123564	FALSE	-	-	FALSE	-	-
chr5	53671460	53671783	FALSE	-	-	FALSE	-	-
chr5	62743569	62743994	FALSE	-	-	FALSE	-	-
chr5	64391408	64391763	FALSE	-	-	FALSE	-	-
chr5	66720767	66721403	FALSE	-	-	FALSE	-	-
chr5	73219643	73220128	FALSE	-	-	FALSE	-	-
chr5	73692049	73692330	FALSE	-	-	FALSE	-	-
chr5	76051861	76052179	FALSE	-	-	FALSE	-	-
chr5	77125467	77125866	FALSE	-	-	FALSE	-	-
chr5	77262183	77262525	FALSE	-	-	FALSE	-	-
chr5	77359600	77360092	FALSE	-	-	FALSE	-	-
chr5	89354995	89355223	FALSE	-	-	FALSE	-	-
chr5	90224012	90224454	TRUE	ENSMUSG00000035505	Cox18	FALSE	-	-
chr5	92112780	92113078	FALSE	-	-	FALSE	-	-
chr5	92754773	92755463	FALSE	-	-	FALSE	-	-
chr5	96972715	96973049	FALSE	-	-	FALSE	-	-
chr5	97203678	97203985	FALSE	-	-	FALSE	-	-
chr5	103724220	103725053	FALSE	-	-	FALSE	-	-
chr5	103930394	103930679	FALSE	-	-	FALSE	-	-
chr5	104022016	104022379	TRUE	ENSMUSG00000029311	Hsd17b11	FALSE	-	-
chr5	104434041	104434225	FALSE	-	-	FALSE	-	-
chr5	104442843	104443306	FALSE	-	-	FALSE	-	-
chr5	105146504	105146782	FALSE	-	-	FALSE	-	-
chr5	110469568	110469952	FALSE	-	-	FALSE	-	-
chr5	110806581	110806947	FALSE	-	-	FALSE	-	-
chr5	111323118	111323485	FALSE	-	-	FALSE	-	-
chr5	113262583	113262898	FALSE	-	-	FALSE	-	-
chr5	113321175	113321520	TRUE	ENSMUSG00000104705	4930405N21Rik	FALSE	-	-
chr5	116407915	116408335	FALSE	-	-	FALSE	-	-
chr5	117356380	117356958	TRUE	ENSMUSG00000029364	Wsb2	FALSE	-	-
chr5	117897870	117898458	FALSE	-	-	FALSE	-	-
chr5	118437139	118437362	FALSE	-	-	FALSE	-	-
chr5	119579868	119580268	FALSE	-	-	FALSE	-	-
chr5	119584977	119585425	FALSE	-	-	FALSE	-	-
chr5	119679949	119680206	TRUE	ENSMUSG00000018604	Tbx3	FALSE	-	-
chr5	120688471	120688785	FALSE	-	-	FALSE	-	-
chr5	120751260	120751618	FALSE	-	-	FALSE	-	-
chr5	122191561	122191803	FALSE	-	-	FALSE	-	-
chr5	123014650	123014996	TRUE	ENSMUSG00000049686	Orai1	FALSE	-	-
chr5	123014650	123014996	TRUE	ENSMUSG00000106555	Gm2479	FALSE	-	-
chr5	123134839	123135178	FALSE	-	-	FALSE	-	-
chr5	123158048	123158412	FALSE	-	-	FALSE	-	-
chr5	131177183	131177614	FALSE	-	-	FALSE	-	-
chr5	135951117	135951338	FALSE	-	-	FALSE	-	-
chr5	136934013	136934302	FALSE	-	-	FALSE	-	-
chr5	136940836	136941313	FALSE	-	-	FALSE	-	-
chr5	136952183	136952775	FALSE	-	-	FALSE	-	-
chr5	144988787	144989082	FALSE	-	-	FALSE	-	-
chr5	146892953	146893280	FALSE	-	-	FALSE	-	-
chr5	149112566	149112840	FALSE	-	-	FALSE	-	-
chr5	150819664	150819854	FALSE	-	-	FALSE	-	-
chr6	5019170	5019629	FALSE	-	-	FALSE	-	-
chr6	5032888	5033443	FALSE	-	-	FALSE	-	-
chr6	5119190	5119485	FALSE	-	-	FALSE	-	-
chr6	6140421	6140822	FALSE	-	-	FALSE	-	-
chr6	31642551	31642844	FALSE	-	-	FALSE	-	-
chr6	31948146	31948470	FALSE	-	-	FALSE	-	-
chr6	38413374	38413677	FALSE	-	-	FALSE	-	-
chr6	39446117	39446455	FALSE	-	-	FALSE	-	-
chr6	47819705	47819978	FALSE	-	-	FALSE	-	-
chr6	52012580	52012837	TRUE	ENSMUSG00000059182	Skap2	FALSE	-	-
chr6	52012580	52012837	TRUE	ENSMUSG00000108244	Gm44077	FALSE	-	-
chr6	52680536	52681161	FALSE	-	-	FALSE	-	-
chr6	52802074	52802689	FALSE	-	-	FALSE	-	-
chr6	53801175	53801676	FALSE	-	-	FALSE	-	-
chr6	55791498	55792434	FALSE	-	-	FALSE	-	-
chr6	55794053	55794333	FALSE	-	-	FALSE	-	-
chr6	65021879	65022258	FALSE	-	-	FALSE	-	-
chr6	65024655	65025038	FALSE	-	-	FALSE	-	-
chr6	65270797	65271058	FALSE	-	-	FALSE	-	-
chr6	67030379	67030777	FALSE	-	-	FALSE	-	-
chr6	68829793	68830107	FALSE	-	-	FALSE	-	-
chr6	73523744	73524100	FALSE	-	-	FALSE	-	-
chr6	86526401	86526747	TRUE	ENSMUSG00000051695	Pcbp1	FALSE	-	-
chr6	86526401	86526747	TRUE	ENSMUSG00000097048	1600020E01Rik	FALSE	-	-
chr6	87008616	87009294	TRUE	ENSMUSG00000029993	Nfu1	FALSE	-	-
chr6	88152230	88152481	FALSE	-	-	FALSE	-	-
chr6	91576024	91576420	FALSE	-	-	FALSE	-	-
chr6	92244663	92244940	TRUE	ENSMUSG00000005892	Trh	FALSE	-	-
chr6	92247338	92247842	FALSE	-	-	FALSE	-	-
chr6	92843646	92843997	FALSE	-	-	FALSE	-	-
chr6	97208406	97208730	FALSE	-	-	FALSE	-	-
chr6	97961765	97962051	FALSE	-	-	FALSE	-	-
chr6	100635124	100635458	FALSE	-	-	FALSE	-	-
chr6	101885489	101885833	FALSE	-	-	FALSE	-	-
chr6	101886040	101886356	FALSE	-	-	FALSE	-	-
chr6	106593837	106594144	FALSE	-	-	FALSE	-	-
chr6	113675323	113675588	FALSE	-	-	FALSE	-	-
chr6	118769693	118770266	FALSE	-	-	FALSE	-	-
chr6	119418754	119419108	FALSE	-	-	FALSE	-	-
chr6	120907907	120908300	TRUE	ENSMUSG00000108125	Gm17812	FALSE	-	-
chr6	121635894	121636310	TRUE	ENSMUSG00000030111	A2m	FALSE	-	-
chr6	122341043	122341368	TRUE	ENSMUSG00000040669	Phc1	FALSE	-	-
chr6	122366346	122366658	FALSE	-	-	FALSE	-	-
chr6	122608436	122608711	FALSE	-	-	FALSE	-	-
chr6	122702363	122702773	FALSE	-	-	FALSE	-	-
chr6	122702895	122703219	FALSE	-	-	FALSE	-	-
chr6	122707259	122707633	TRUE	ENSMUSG00000012396	Nanog	FALSE	-	-
chr6	122765171	122765571	FALSE	-	-	FALSE	-	-
chr6	122766161	122766679	FALSE	-	-	FALSE	-	-
chr6	125354733	125355023	FALSE	-	-	FALSE	-	-
chr6	125411275	125411666	FALSE	-	-	FALSE	-	-
chr6	125433646	125434034	FALSE	-	-	FALSE	-	-
chr6	125504608	125504945	FALSE	-	-	FALSE	-	-
chr6	127250070	127250467	FALSE	-	-	FALSE	-	-
chr6	134035067	134035759	TRUE	ENSMUSG00000030199	Etv6	FALSE	-	-
chr6	134349810	134350364	FALSE	-	-	FALSE	-	-
chr6	136497908	136498179	FALSE	-	-	FALSE	-	-
chr6	137669430	137669693	FALSE	-	-	FALSE	-	-
chr6	143142293	143142522	FALSE	-	-	FALSE	-	-
chr6	148992289	148992646	FALSE	-	-	FALSE	-	-
chr6	149131126	149131514	FALSE	-	-	FALSE	-	-
chr6	149193497	149193810	FALSE	-	-	FALSE	-	-
chr7	3201132	3201773	FALSE	-	-	FALSE	-	-
chr7	3212093	3212418	FALSE	-	-	FALSE	-	-
chr7	13014303	13014843	FALSE	-	-	FALSE	-	-
chr7	16004117	16004621	FALSE	-	-	FALSE	-	-
chr7	16309360	16309628	TRUE	ENSMUSG00000002083	Bbc3	FALSE	-	-
chr7	16400911	16401416	TRUE	ENSMUSG00000059273	Zc3h4	FALSE	-	-
chr7	19281357	19282031	FALSE	-	-	FALSE	-	-
chr7	19816266	19816683	TRUE	ENSMUSG00000053175	Bcl3	FALSE	-	-
chr7	19816266	19816683	TRUE	ENSMUSG00000087593	Gm16174	FALSE	-	-
chr7	24517039	24517406	FALSE	-	-	FALSE	-	-
chr7	28871974	28872173	FALSE	-	-	FALSE	-	-
chr7	28973072	28973324	FALSE	-	-	FALSE	-	-
chr7	43344193	43344422	TRUE	ENSMUSG00000108300	Gm44539	FALSE	-	-
chr7	44291456	44291779	FALSE	-	-	FALSE	-	-
chr7	72326035	72326440	FALSE	-	-	FALSE	-	-
chr7	73617930	73618673	FALSE	-	-	FALSE	-	-
chr7	80130387	80130707	FALSE	-	-	FALSE	-	-
chr7	80188716	80189064	FALSE	-	-	FALSE	-	-
chr7	84361159	84361657	FALSE	-	-	FALSE	-	-
chr7	84776018	84776334	TRUE	ENSMUSG00000085236	2610206C17Rik	FALSE	-	-
chr7	89975544	89975943	FALSE	-	-	FALSE	-	-
chr7	90023035	90023394	FALSE	-	-	FALSE	-	-
chr7	90539511	90539977	FALSE	-	-	FALSE	-	-
chr7	90540881	90541331	FALSE	-	-	FALSE	-	-
chr7	100372129	100372464	TRUE	ENSMUSG00000030718	Ppme1	FALSE	-	-
chr7	100372129	100372464	TRUE	ENSMUSG00000047248	C2cd3	FALSE	-	-
chr7	104218880	104219444	TRUE	ENSMUSG00000072244	Trim6	TRUE	ENSMUSG00000072244	Trim6
chr7	104243735	104244074	TRUE	ENSMUSG00000056144	Trim34a	TRUE	ENSMUSG00000056144	Trim34a
chr7	107207913	107208286	FALSE	-	-	FALSE	-	-
chr7	107771400	107771752	FALSE	-	-	FALSE	-	-
chr7	112139109	112139435	FALSE	-	-	FALSE	-	-
chr7	116167538	116167840	FALSE	-	-	FALSE	-	-
chr7	117411898	117412131	FALSE	-	-	FALSE	-	-
chr7	127225211	127225481	FALSE	-	-	FALSE	-	-
chr7	128461441	128461776	TRUE	ENSMUSG00000030846	Tial1	FALSE	-	-
chr7	128461441	128461776	TRUE	ENSMUSG00000108668	Gm32816	FALSE	-	-
chr7	129420950	129421660	FALSE	-	-	FALSE	-	-
chr7	133112532	133112968	TRUE	ENSMUSG00000030970	Ctbp2	FALSE	-	-
chr7	133114980	133115348	FALSE	-	-	FALSE	-	-
chr7	138856687	138857002	FALSE	-	-	FALSE	-	-
chr7	140941475	140941850	TRUE	ENSMUSG00000025494	Sigirr	FALSE	-	-
chr7	140941475	140941850	TRUE	ENSMUSG00000062031	Pgghg	FALSE	-	-
chr7	140959391	140959887	FALSE	-	-	FALSE	-	-
chr7	141006499	141006774	FALSE	-	-	FALSE	-	-
chr7	141099823	141100104	TRUE	ENSMUSG00000025494	Sigirr	FALSE	-	-
chr7	141148618	141149117	FALSE	-	-	FALSE	-	-
chr7	145139024	145139460	FALSE	-	-	FALSE	-	-
chr8	10921467	10921854	FALSE	-	-	FALSE	-	-
chr8	12502349	12502583	TRUE	ENSMUSG00000109582	4933439N14Rik	FALSE	-	-
chr8	22508719	22509172	FALSE	-	-	FALSE	-	-
chr8	36253770	36254094	FALSE	-	-	FALSE	-	-
chr8	43320482	43320775	FALSE	-	-	FALSE	-	-
chr8	43320827	43321197	FALSE	-	-	FALSE	-	-
chr8	43353701	43353963	FALSE	-	-	FALSE	-	-
chr8	46739321	46739685	TRUE	ENSMUSG00000031627	Irf2	FALSE	-	-
chr8	46739321	46739685	TRUE	ENSMUSG00000097534	Gm16675	FALSE	-	-
chr8	61964663	61964997	FALSE	-	-	FALSE	-	-
chr8	62078987	62079245	FALSE	-	-	FALSE	-	-
chr8	63929516	63930092	FALSE	-	-	FALSE	-	-
chr8	65056570	65056800	FALSE	-	-	FALSE	-	-
chr8	66990367	66990645	FALSE	-	-	FALSE	-	-
chr8	69333670	69333946	FALSE	-	-	FALSE	-	-
chr8	71676265	71676623	TRUE	ENSMUSG00000031805	Jak3	FALSE	-	-
chr8	72311115	72311433	FALSE	-	-	FALSE	-	-
chr8	72409401	72409811	FALSE	-	-	FALSE	-	-
chr8	78068299	78068806	FALSE	-	-	FALSE	-	-
chr8	78114541	78114932	FALSE	-	-	FALSE	-	-
chr8	84655599	84656012	FALSE	-	-	FALSE	-	-
chr8	84976369	84976769	TRUE	ENSMUSG00000052837	Junb	TRUE	ENSMUSG00000052837	Junb
chr8	86888119	86888514	FALSE	-	-	FALSE	-	-
chr8	89003504	89003988	FALSE	-	-	FALSE	-	-
chr8	89006269	89006640	FALSE	-	-	FALSE	-	-
chr8	94173943	94174362	FALSE	-	-	FALSE	-	-
chr8	94434149	94434502	TRUE	ENSMUSG00000074151	Nlrc5	TRUE	ENSMUSG00000074151	Nlrc5
chr8	94434149	94434502	TRUE	ENSMUSG00000097194	9330175E14Rik	TRUE	ENSMUSG00000097194	9330175E14Rik
chr8	106932765	106933092	FALSE	-	-	FALSE	-	-
chr8	110846617	110846887	TRUE	ENSMUSG00000031753	Cog4	FALSE	-	-
chr8	110846617	110846887	TRUE	ENSMUSG00000033732	Sf3b3	FALSE	-	-
chr8	111613240	111613509	FALSE	-	-	FALSE	-	-
chr8	116674116	116674837	FALSE	-	-	FALSE	-	-
chr8	120735932	120736358	TRUE	ENSMUSG00000041515	Irf8	FALSE	-	-
chr8	125699556	125699938	FALSE	-	-	FALSE	-	-
chr8	125700408	125700927	FALSE	-	-	FALSE	-	-
chr8	126603000	126603588	FALSE	-	-	FALSE	-	-
chr9	3563001	3563439	FALSE	-	-	FALSE	-	-
chr9	11441243	11441733	FALSE	-	-	FALSE	-	-
chr9	15023145	15023491	FALSE	-	-	FALSE	-	-
chr9	18722064	18722398	FALSE	-	-	FALSE	-	-
chr9	18734089	18734570	FALSE	-	-	FALSE	-	-
chr9	21015731	21016150	TRUE	ENSMUSG00000037405	Icam1	FALSE	-	-
chr9	21238898	21239289	TRUE	ENSMUSG00000003308	Keap1	FALSE	-	-
chr9	21768417	21768873	FALSE	-	-	FALSE	-	-
chr9	27164829	27165307	FALSE	-	-	FALSE	-	-
chr9	28613857	28614383	FALSE	-	-	FALSE	-	-
chr9	31018722	31019056	FALSE	-	-	FALSE	-	-
chr9	35267917	35268260	TRUE	ENSMUSG00000032044	Rpusd4	FALSE	-	-
chr9	35267917	35268260	TRUE	ENSMUSG00000050471	Fam118b	FALSE	-	-
chr9	37089943	37090366	FALSE	-	-	FALSE	-	-
chr9	37430771	37431032	FALSE	-	-	FALSE	-	-
chr9	37485233	37485533	FALSE	-	-	FALSE	-	-
chr9	38874869	38875306	FALSE	-	-	FALSE	-	-
chr9	40240355	40240730	FALSE	-	-	FALSE	-	-
chr9	46499181	46499485	FALSE	-	-	FALSE	-	-
chr9	49751373	49751987	FALSE	-	-	FALSE	-	-
chr9	52185281	52185532	FALSE	-	-	FALSE	-	-
chr9	54856213	54856500	FALSE	-	-	FALSE	-	-
chr9	58272014	58272469	FALSE	-	-	FALSE	-	-
chr9	59486857	59487161	TRUE	ENSMUSG00000025234	Arih1	FALSE	-	-
chr9	62819599	62819919	FALSE	-	-	FALSE	-	-
chr9	62829768	62830300	FALSE	-	-	FALSE	-	-
chr9	63146538	63146984	TRUE	ENSMUSG00000022245	Skor1	TRUE	ENSMUSG00000022245	Skor1
chr9	64546350	64547017	TRUE	ENSMUSG00000036466	Megf11	FALSE	-	-
chr9	65102576	65102894	FALSE	-	-	FALSE	-	-
chr9	70012265	70012688	TRUE	ENSMUSG00000033543	Gtf2a2	FALSE	-	-
chr9	70012265	70012688	TRUE	ENSMUSG00000033543	Gtf2a2	FALSE	-	-
chr9	75085321	75085802	FALSE	-	-	FALSE	-	-
chr9	78319531	78319946	FALSE	-	-	FALSE	-	-
chr9	79759618	79759892	TRUE	ENSMUSG00000032330	Cox7a2	FALSE	-	-
chr9	88286175	88286614	TRUE	ENSMUSG00000111795	Gm47620	FALSE	-	-
chr9	96230411	96230625	FALSE	-	-	FALSE	-	-
chr9	103088697	103089046	FALSE	-	-	FALSE	-	-
chr9	106476497	106476772	TRUE	ENSMUSG00000023249	Parp3	FALSE	-	-
chr9	106476497	106476772	TRUE	ENSMUSG00000041506	Rrp9	FALSE	-	-
chr9	108655957	108656325	FALSE	-	-	FALSE	-	-
chr9	108753153	108753426	FALSE	-	-	FALSE	-	-
chr9	109546725	109547027	FALSE	-	-	FALSE	-	-
chr9	110946070	110946356	TRUE	ENSMUSG00000032494	Tdgf1	FALSE	-	-
chr9	110947130	110948383	FALSE	-	-	FALSE	-	-
chr9	113458491	113458882	FALSE	-	-	FALSE	-	-
chr9	114394216	114394417	FALSE	-	-	FALSE	-	-
chr9	115030551	115030977	FALSE	-	-	FALSE	-	-
chr9	116427565	116427883	FALSE	-	-	FALSE	-	-
chr9	120001843	120002373	FALSE	-	-	FALSE	-	-
chr9	120732699	120733046	FALSE	-	-	FALSE	-	-
chr9	121314079	121314423	TRUE	ENSMUSG00000032536	Trak1	FALSE	-	-
chr9	121343494	121343761	FALSE	-	-	FALSE	-	-
chrX	8008559	8008982	FALSE	-	-	FALSE	-	-
chrX	11957151	11957562	FALSE	-	-	FALSE	-	-
chrX	13047077	13047412	FALSE	-	-	FALSE	-	-
chrX	13047579	13047939	FALSE	-	-	FALSE	-	-
chrX	13431234	13431687	FALSE	-	-	FALSE	-	-
chrX	17434144	17434353	FALSE	-	-	FALSE	-	-
chrX	20356338	20356618	FALSE	-	-	FALSE	-	-
chrX	36837128	36837601	FALSE	-	-	FALSE	-	-
chrX	38473395	38473789	FALSE	-	-	FALSE	-	-
chrX	58618858	58619126	FALSE	-	-	FALSE	-	-
chrX	85076996	85077253	FALSE	-	-	FALSE	-	-
chrX	99556976	99557213	FALSE	-	-	FALSE	-	-

## Sheet: STAT1_peaks_in_MEFs
Consensus Peak List					DiffBind Result	1h vs 0h								DiffBind Result	6h vs 0h
Chr	Start	End			Chr	Start	End	Conc_group1	Conc_group2	Fold	p-value	FDR		Chr	Start	End	Conc_group1	Conc_group2	Fold	p-value	FDR
chr1	35274776	35274975			chr11	48871178	48871676	6.46	0.65	5.81	1.93e-09	8.59e-07		chr17	36020713	36021118	6.34	1.15	5.19	9.39e-16	3.69e-13
chr1	36006820	36006994			chr6	39117808	39118481	6.71	0.21	6.49	3.75e-09	8.59e-07		chr10	128270014	128270660	6.73	0.98	5.76	2.73e-15	5.36e-13
chr1	36308005	36308321			chr2	180589279	180589742	6.2	1.02	5.18	6.67e-09	1.01e-06		chr5	120812429	120812902	6.13	1.56	4.57	7.2e-15	9.43e-13
chr1	37890019	37890567			chr10	128270014	128270660	6.83	1.02	5.81	9.86e-09	1.01e-06		chr16	23609676	23610063	6.16	0.98	5.19	1.36e-13	9.34e-12
chr1	45723424	45723616			chr3	142530024	142530520	6.12	0.21	5.91	1.13e-08	1.01e-06		chr1	156674281	156674714	6.29	0.61	5.68	1.4e-13	9.34e-12
chr1	47398894	47399225			chr13	34002431	34002918	6.09	0.21	5.88	1.4e-08	1.01e-06		chr8	71537410	71537934	6.04	0.89	5.15	1.6e-13	9.34e-12
chr1	52113663	52114153			chr11	119392781	119393171	6.23	1.41	4.82	1.58e-08	1.01e-06		chr11	48871178	48871676	6.35	0.61	5.74	1.66e-13	9.34e-12
chr1	52119383	52119556			chr5	120812429	120812902	6.27	1.6	4.67	1.77e-08	1.01e-06		chr6	39117808	39118481	6.93	0.17	6.76	3.64e-13	1.69e-11
chr1	57849768	57850172			chr19	29366906	29367336	5.9	0.62	5.29	2.86e-08	1.45e-06		chr2	180589279	180589742	6.31	0.98	5.33	4.19e-13	1.69e-11
chr1	79766287	79766423			chr8	71537410	71537934	5.94	0.93	5.01	3.71e-08	1.7e-06		chr11	83078054	83078394	5.73	1.58	4.15	4.3e-13	1.69e-11
chr1	80622617	80622810			chr16	23609676	23610063	5.93	1.02	4.91	4.6e-08	1.92e-06		chr11	119392781	119393171	5.8	1.37	4.43	1.28e-12	4.58e-11
chr1	85649908	85650136			chr11	100939607	100939962	5.89	0.21	5.68	9.17e-08	3.28e-06		chr12	103433938	103434577	6.63	2.81	3.83	2.39e-12	7.82e-11
chr1	105971837	105972273			chr3	142559778	142560215	6.01	-0.35	6.36	1.02e-07	3.28e-06		chr6	111734069	111734430	5.52	1.24	4.28	4.65e-11	1.32e-09
chr1	120758888	120759063			chr5	105293654	105294050	7.16	-0.35	7.51	1.06e-07	3.28e-06		chr5	105293654	105294050	6.6	-0.39	6.99	4.68e-11	1.32e-09
chr1	128079036	128079424			chr16	35938778	35939258	5.84	1.49	4.35	1.08e-07	3.28e-06		chr16	35938778	35939258	5.61	1.45	4.16	5.87e-11	1.54e-09
chr1	131446601	131446837			chr11	53763765	53764163	5.98	-0.35	6.33	1.53e-07	4.37e-06		chr19	11540176	11540489	5.55	0.98	4.57	1.01e-10	2.48e-09
chr1	131827878	131828042			chr6	121245639	121246058	5.96	-0.35	6.31	1.88e-07	4.9e-06		chr8	61927839	61928315	5.5	2.27	3.22	1.15e-10	2.67e-09
chr1	149833975	149834157			chr17	36020713	36021118	5.81	1.19	4.62	1.93e-07	4.9e-06		chr15	74989239	74989648	5.44	0.89	4.55	1.51e-10	3.31e-09
chr1	152904483	152904715			chr11	29130412	29130826	5.9	-0.35	6.24	2.27e-07	5.48e-06		chr3	142559778	142560215	6.27	-0.39	6.66	2.27e-10	4.7e-09
chr1	156037288	156037584			chr3	103058446	103058831	5.82	-0.35	6.17	3.17e-07	7.26e-06		chr12	26469145	26469463	5.46	0.89	4.57	2.51e-10	4.93e-09
chr1	156344483	156344643			chr1	37890019	37890567	5.66	0.93	4.73	5.56e-07	1.17e-05		chrX	14091766	14092143	5.4	2.29	3.12	2.91e-10	5.45e-09
chr1	156624323	156624535			chr1	173912864	173913336	5.77	-0.35	6.11	5.6e-07	1.17e-05		chr11	29130412	29130826	5.95	-0.39	6.34	1.59e-09	2.84e-08
chr1	156674281	156674714			chr7	141476503	141476937	5.78	-0.35	6.12	6.24e-07	1.21e-05		chr15	76243131	76243544	5.34	1.39	3.95	2.22e-09	3.79e-08
chr1	162215871	162216026			chr17	34187511	34187879	5.76	-0.35	6.11	6.59e-07	1.21e-05		chr5	100636752	100637168	5.97	-0.39	6.36	3.47e-09	5.69e-08
chr1	172711515	172711728			chr11	53762875	53763168	5.71	0.69	5.02	6.78e-07	1.21e-05		chr6	38354017	38354550	5.83	-0.39	6.21	4.51e-09	7.09e-08
chr1	173766948	173767229			chr8	94434126	94434565	5.72	-0.35	6.07	6.89e-07	1.21e-05		chr3	89730580	89731025	5.67	-0.39	6.06	8.22e-09	1.24e-07
chr1	173802789	173802950			chr3	107760148	107760517	5.72	-0.35	6.07	7.47e-07	1.27e-05		chr5	114897256	114897791	6.06	-0.39	6.45	8.61e-09	1.25e-07
chr1	173912864	173913336			chr9	106476452	106476780	5.66	-0.35	6.01	8.28e-07	1.35e-05		chr19	29366906	29367336	5.39	0.58	4.82	9.68e-09	1.35e-07
chr1	173942418	173942689			chr5	100636752	100637168	5.6	-0.35	5.95	1.26e-06	1.98e-05		chr6	121245639	121246058	5.67	-0.39	6.06	1e-08	1.35e-07
chr1	185047986	185048146			chr12	103433938	103434577	6.15	2.85	3.31	1.76e-06	2.68e-05		chr14	55603872	55604441	7.27	3.25	4.02	1.03e-08	1.35e-07
chr10	9908289	9908509			chr7	28381091	28381621	5.54	-0.35	5.88	2.13e-06	3.14e-05		chr1	37890019	37890567	5.44	0.89	4.54	1.34e-08	1.7e-07
chr10	11280771	11280945			chr6	125354663	125355054	5.58	0.93	4.64	2.38e-06	3.41e-05		chr9	109054752	109055064	5.23	0.61	4.62	1.51e-08	1.85e-07
chr10	25128395	25128625			chr7	19816303	19816633	5.51	0.21	5.3	2.48e-06	3.44e-05		chr11	101448256	101448688	5.56	-0.39	5.95	2.15e-08	2.56e-07
chr10	38973108	38973349			chr3	89730580	89731025	5.54	-0.35	5.89	3.09e-06	4.16e-05		chr19	34640581	34640968	5.53	-0.39	5.92	2.22e-08	2.57e-07
chr10	50592196	50592476			chr8	120735922	120736348	5.46	0.99	4.48	4e-06	5.23e-05		chr2	167505231	167505633	5.27	0.89	4.38	2.56e-08	2.87e-07
chr10	54075792	54075993			chr8	46739321	46739726	5.55	0.69	4.86	4.4e-06	5.6e-05		chr15	79403351	79403786	5.49	-0.39	5.88	2.67e-08	2.91e-07
chr10	58446273	58446447			chr4	45972215	45972582	5.59	1.6	3.99	4.71e-06	5.83e-05		chr5	105239498	105239803	5.26	0.58	4.68	2.89e-08	3.07e-07
chr10	58960237	58960407			chr11	109362363	109362703	5.47	-0.35	5.82	5.06e-06	6.1e-05		chr16	35871190	35871662	5.41	0.58	4.83	3.45e-08	3.48e-07
chr10	61649054	61649236			chr17	36023525	36023914	5.45	-0.35	5.8	5.73e-06	6.73e-05		chr7	141265958	141266265	5.18	0.58	4.6	3.45e-08	3.48e-07
chr10	80075334	80075564			chr4	40239639	40240080	5.41	-0.35	5.75	7.74e-06	8.87e-05		chr1	105971837	105972273	5.44	-0.39	5.83	3.65e-08	3.59e-07
chr10	82795452	82795633			chr11	83078054	83078394	5.59	1.62	3.98	8.81e-06	9.84e-05		chr17	36023525	36023914	5.53	-0.39	5.92	4.63e-08	4.43e-07
chr10	83836381	83836607			chr6	38354017	38354550	5.38	-0.35	5.72	9.35e-06	0.000102		chr1	57849768	57850172	5.31	0.17	5.14	5.3e-08	4.96e-07
chr10	107952612	107952872			chr9	110781617	110782090	5.43	0.26	5.17	1.15e-05	0.000123		chr4	40239639	40240080	5.5	-0.39	5.89	5.7e-08	5.21e-07
chr10	109986274	109986449			chr1	156674281	156674714	5.32	0.65	4.67	1.33e-05	0.000138		chr6	127446675	127447075	5.27	0.22	5.05	6.98e-08	6.17e-07
chr10	116944277	116944449			chr4	156200765	156201073	5.27	-0.35	5.61	2.24e-05	0.000228		chr19	34553579	34553871	5.42	-0.39	5.8	7.15e-08	6.17e-07
chr10	126928255	126928441			chr17	53478520	53478930	5.32	-0.35	5.67	2.33e-05	0.000232		chr7	106236645	106237020	5.4	-0.39	5.79	7.23e-08	6.17e-07
chr10	128080603	128080807			chr19	34640581	34640968	5.18	-0.35	5.52	3.7e-05	0.000361		chr11	82000360	82000773	5.22	-0.39	5.6	2.72e-07	2.28e-06
chr10	128270014	128270660			chr11	82039114	82039452	5.2	-0.35	5.55	4.05e-05	0.000386		chr15	74967757	74968193	5.1	0.65	4.45	3.87e-07	3.17e-06
chr11	19671188	19671339			chr7	106236645	106237020	5.18	-0.35	5.52	4.13e-05	0.000386		chr15	74960818	74961108	5.15	-0.39	5.54	5.01e-07	3.95e-06
chr11	20712318	20712477			chr4	129009748	129010112	5.17	-0.35	5.52	5.19e-05	0.000475		chr3	142530024	142530520	5.09	0.17	4.92	5.03e-07	3.95e-06
chr11	29130412	29130826			chr16	10785419	10785899	5.08	-0.35	5.42	5.51e-05	0.000495		chr15	77058752	77059049	5.06	0.65	4.41	5.52e-07	4.26e-06
chr11	30244147	30244371			chr9	78319627	78319838	5.05	-0.35	5.4	6.09e-05	0.000536		chr1	173912864	173913336	5.12	-0.39	5.51	7.3e-07	5.52e-06
chr11	43767058	43767444			chr5	114897256	114897791	5	-0.35	5.34	6.59e-05	0.000569		chr11	53763765	53764163	5.14	-0.39	5.52	8.92e-07	6.52e-06
chr11	48871178	48871676			chr13	104285918	104286250	5.06	-0.35	5.4	6.94e-05	0.000588		chr3	104817774	104818308	5.13	0.98	4.15	8.96e-07	6.52e-06
chr11	48872318	48872518			chr19	34553579	34553871	4.9	-0.35	5.24	7.21e-05	0.000601		chr4	156200765	156201073	5.16	-0.39	5.55	1.38e-06	9.88e-06
chr11	48927060	48927394			chr1	128079036	128079424	5.16	0.69	4.47	7.52e-05	0.000615		chr5	92353455	92353731	4.98	1.45	3.53	1.63e-06	1.14e-05
chr11	48992238	48992460			chr2	170184663	170184948	5.18	0.65	4.52	8.02e-05	0.000645		chr5	76051831	76052152	4.92	1.2	3.72	2.38e-06	1.64e-05
chr11	48994115	48994436			chr2	157135197	157135451	4.99	-0.35	5.33	8.26e-05	0.000653		chr16	49857589	49857861	4.98	0.65	4.33	3.55e-06	2.4e-05
chr11	49081451	49081708			chr1	36308005	36308321	5.1	-0.35	5.44	9.24e-05	0.000716		chr3	107760148	107760517	5.15	-0.39	5.53	4.83e-06	3.21e-05
chr11	49086797	49087101			chr3	142620045	142620323	4.91	-0.35	5.26	9.52e-05	0.000716		chr7	141435320	141435677	4.9	0.89	4.01	5.31e-06	3.48e-05
chr11	53762875	53763168			chr2	173218847	173219077	4.85	-0.35	5.2	9.72e-05	0.000716		chr6	127245922	127246223	4.91	0.22	4.69	5.91e-06	3.81e-05
chr11	53763547	53763712			chr2	26493438	26493738	5.15	0.69	4.47	9.85e-05	0.000716		chr17	34187511	34187879	4.91	-0.39	5.29	6.55e-06	4.15e-05
chr11	53763765	53764163			chr5	92368392	92368680	4.84	-0.35	5.18	0.000102	0.000716		chr3	151749758	151750045	4.89	0.22	4.66	7.07e-06	4.41e-05
chr11	53769807	53770071			chr15	93654419	93654706	4.74	-0.35	5.09	0.000102	0.000716		chr18	60439120	60439382	4.93	-0.39	5.32	7.8e-06	4.79e-05
chr11	57140394	57140618			chr11	117969102	117969542	5.03	-0.35	5.38	0.000105	0.000716		chr13	104285918	104286250	4.88	-0.39	5.27	8.09e-06	4.89e-05
chr11	58183648	58183900			chr2	30441789	30442059	4.95	-0.35	5.29	0.000107	0.000716		chr6	66916975	66917251	4.96	-0.39	5.35	8.39e-06	4.99e-05
chr11	58199352	58199531			chr2	84774820	84775115	4.78	-0.35	5.13	0.000107	0.000716		chr12	32820987	32821272	4.87	-0.39	5.26	8.92e-06	5.23e-05
chr11	58214704	58214979			chr11	101448256	101448688	4.71	-0.35	5.05	0.000107	0.000716		chr7	28381091	28381621	4.91	-0.39	5.29	9.05e-06	5.23e-05
chr11	59732564	59732806			chr12	32820987	32821272	4.74	-0.35	5.08	0.000108	0.000716		chr19	11494578	11494841	4.77	0.22	4.55	1.08e-05	6.15e-05
chr11	62551644	62551817			chr9	109054752	109055064	5.07	0.65	4.42	0.000111	0.000727		chr8	45409877	45410193	4.8	-0.39	5.19	1.37e-05	7.7e-05
chr11	69876290	69876449			chr11	97793297	97793622	4.71	-0.35	5.06	0.000113	0.000727		chr11	48927060	48927394	4.76	0.61	4.14	1.47e-05	8.14e-05
chr11	69991093	69991382			chr19	5846641	5846939	4.88	-0.35	5.23	0.000117	0.000746		chr7	104353119	104353464	4.78	-0.39	5.16	1.56e-05	8.53e-05
chr11	72301482	72301730			chr1	57849768	57850172	4.7	0.21	4.49	0.00012	0.000753		chr5	120907469	120907679	4.69	0.22	4.47	1.62e-05	8.71e-05
chr11	72690225	72690474			chr15	74989239	74989648	5.13	0.93	4.2	0.000136	0.000844		chr1	156037288	156037584	4.72	-0.39	5.1	1.98e-05	0.000104
chr11	78262774	78262986			chr6	49319332	49319582	4.6	-0.35	4.94	0.000147	0.000895		chr17	63738120	63738450	4.72	-0.39	5.1	1.98e-05	0.000104
chr11	81614311	81614494			chr3	89228395	89228788	5.08	0.99	4.09	0.000151	0.000908		chr16	31314917	31315151	4.61	0.17	4.44	2.05e-05	0.000105
chr11	82000360	82000773			chr10	9908289	9908509	4.62	-0.35	4.97	0.000154	0.000919		chr4	11900125	11900395	4.79	-0.39	5.18	2.06e-05	0.000105
chr11	82039114	82039452			chr9	70012363	70012619	4.74	-0.35	5.09	0.000159	0.000932		chr10	107952612	107952872	4.76	0.65	4.11	2.12e-05	0.000107
chr11	82952646	82952928			chr16	62854116	62854420	4.75	-0.35	5.1	0.000165	0.000954		chr9	20868598	20868995	4.68	-0.39	5.06	2.29e-05	0.000114
chr11	82991753	82992018			chr11	53769807	53770071	4.89	0.69	4.21	0.000178	0.00102		chr14	59365347	59365636	4.74	-0.39	5.13	2.33e-05	0.000115
chr11	83078054	83078394			chr7	141265958	141266265	4.77	0.62	4.15	0.000183	0.00104		chr6	129180341	129180579	4.66	-0.39	5.05	2.5e-05	0.000121
chr11	83118098	83118389			chr17	26715557	26715804	4.56	-0.35	4.9	0.000196	0.00108		chr7	104244353	104244631	4.5	0.17	4.32	2.73e-05	0.000131
chr11	86586838	86587168			chr1	52113663	52114153	7.16	2.77	4.39	0.000196	0.00108		chr1	47398894	47399225	4.68	0.65	4.03	2.91e-05	0.000138
chr11	86624389	86624540			chr6	54939647	54939917	4.73	0.69	4.04	0.000209	0.00111		chr11	43767058	43767444	4.54	-0.39	4.92	3.14e-05	0.000145
chr11	88999240	88999544			chr15	74967757	74968193	4.83	0.69	4.14	0.00021	0.00111		chr13	24268183	24268431	4.44	0.17	4.26	3.16e-05	0.000145
chr11	91141607	91141785			chr11	59732564	59732806	4.5	-0.35	4.85	0.000218	0.00111		chr11	49081451	49081708	4.45	0.17	4.28	3.21e-05	0.000145
chr11	97126957	97127377			chr7	19281727	19281929	4.5	-0.35	4.85	0.000218	0.00111		chr2	173218847	173219077	4.53	-0.39	4.91	3.21e-05	0.000145
chr11	97660169	97660367			chr1	47398894	47399225	4.88	0.69	4.19	0.000218	0.00111		chr5	120777585	120777910	4.54	-0.39	4.93	3.25e-05	0.000145
chr11	97793297	97793622			chr16	35871190	35871662	4.65	0.62	4.04	0.000219	0.00111		chr16	10785419	10785899	4.61	-0.39	4.99	3.33e-05	0.000147
chr11	98361336	98361587			chr2	167925165	167925461	4.75	-0.35	5.1	0.00022	0.00111		chr5	100587649	100587913	4.52	-0.39	4.91	3.39e-05	0.000147
chr11	98682384	98682641			chr2	167505231	167505633	5.04	0.93	4.11	0.00022	0.00111		chr7	141010582	141010862	4.82	1.43	3.39	3.39e-05	0.000147
chr11	100355434	100355649			chr1	156037288	156037584	4.51	-0.35	4.85	0.000234	0.00116		chr6	17655256	17655474	4.43	0.17	4.26	3.51e-05	0.00015
chr11	100704120	100704348			chr5	32139782	32140073	4.66	-0.35	5	0.000236	0.00116		chr11	48992238	48992460	4.64	-0.39	5.03	3.67e-05	0.000154
chr11	100939607	100939962			chr10	50592196	50592476	4.45	-0.35	4.8	0.000239	0.00116		chr5	105110260	105110485	4.48	-0.39	4.87	3.68e-05	0.000154
chr11	101448256	101448688			chr15	79403351	79403786	4.55	-0.35	4.9	0.000241	0.00116		chr8	94434126	94434565	4.42	-0.39	4.8	4.09e-05	0.000169
chr11	109362363	109362703			chr14	55603872	55604441	7.14	3.29	3.84	0.000251	0.0012		chr11	72690225	72690474	4.49	0.17	4.32	4.15e-05	0.00017
chr11	117969102	117969542			chr5	105110260	105110485	4.49	-0.35	4.83	0.000258	0.0012		chr7	104445965	104446254	4.46	-0.39	4.85	4.83e-05	0.000196
chr11	117989893	117990122			chr2	167765219	167765422	4.47	-0.35	4.82	0.000259	0.0012		chr13	32924969	32925262	4.32	-0.39	4.7	5.35e-05	0.000212
chr11	118401835	118402121			chr6	127446675	127447075	4.48	0.26	4.22	0.000263	0.0012		chr2	79087304	79087537	4.32	-0.39	4.71	5.4e-05	0.000212
chr11	119392781	119393171			chr17	29398228	29398492	4.45	-0.35	4.8	0.000266	0.0012		chr11	53769807	53770071	4.41	0.65	3.76	5.41e-05	0.000212
chr11	121091072	121091229			chr17	29660546	29660841	4.77	0.65	4.11	0.000268	0.0012		chr10	50592196	50592476	4.34	-0.39	4.72	5.44e-05	0.000212
chr11	121550175	121550395			chr12	80853792	80854048	4.65	0.26	4.39	0.000268	0.0012		chr13	107741976	107742350	4.76	-0.39	5.14	5.54e-05	0.000213
chr12	8922521	8922696			chr11	49081451	49081708	4.48	0.21	4.27	0.000293	0.0013		chr1	152904483	152904715	4.31	-0.39	4.69	5.83e-05	0.000222
chr12	11265694	11265848			chr11	48994115	48994436	5.09	1.26	3.83	0.000315	0.00138		chr15	93654419	93654706	4.44	-0.39	4.83	6.36e-05	0.000239
chr12	26464426	26464626			chr12	26469145	26469463	4.84	0.93	3.91	0.000319	0.00138		chr11	121550175	121550395	4.4	-0.39	4.79	6.39e-05	0.000239
chr12	26469145	26469463			chr15	6874247	6874481	4.79	0.62	4.17	0.00032	0.00138		chr6	3399402	3399644	4.37	-0.39	4.76	6.51e-05	0.000241
chr12	32820987	32821272			chr18	60439120	60439382	4.41	-0.35	4.75	0.000324	0.00139		chr1	52113663	52114153	7.33	2.73	4.61	6.55e-05	0.000241
chr12	58851976	58852186			chr11	48927060	48927394	4.57	0.65	3.92	0.000332	0.00141		chr2	119478187	119478416	4.65	-0.39	5.04	6.84e-05	0.000249
chr12	69371657	69371894			chr17	63738120	63738450	4.52	-0.35	4.87	0.000343	0.00144		chr4	3929156	3929392	4.24	-0.39	4.63	7.06e-05	0.000255
chr12	75622895	75623112			chr9	118908371	118908635	4.41	-0.35	4.76	0.000352	0.00146		chr13	50418816	50419166	4.4	0.58	3.82	7.4e-05	0.000263
chr12	80812050	80812372			chr9	74376092	74376346	4.46	-0.35	4.81	0.000359	0.00146		chr2	126933141	126933373	4.3	0.22	4.08	7.43e-05	0.000263
chr12	80853792	80854048			chr9	107975419	107975636	4.59	0.69	3.9	0.00036	0.00146		chr9	58249502	58249855	5.46	1.73	3.73	7.89e-05	0.000277
chr12	84762456	84762799			chr6	129230283	129230519	4.39	-0.35	4.73	0.00036	0.00146		chr5	121384027	121384258	4.3	-0.39	4.69	7.98e-05	0.000278
chr12	91384377	91384628			chr9	120001967	120002271	4.92	0.93	3.99	0.000385	0.00155		chr7	104465019	104465354	4.62	0.98	3.64	8.72e-05	0.000299
chr12	103433938	103434577			chr3	104817774	104818308	4.84	1.02	3.82	0.000398	0.00158		chr11	118401835	118402121	4.34	0.95	3.39	8.76e-05	0.000299
chr12	104214348	104214549			chr12	111436678	111436967	4.97	1.02	3.95	0.000426	0.00168		chr15	7670154	7670380	4.41	-0.39	4.8	8.87e-05	0.000301
chr12	104247733	104247914			chr6	34862939	34863151	4.37	0.21	4.15	0.00044	0.00172		chr17	29660546	29660841	4.27	0.61	3.65	9.09e-05	0.000305
chr12	111436678	111436967			chr12	69371657	69371894	4.33	-0.35	4.68	0.000496	0.00193		chr11	82952646	82952928	4.17	-0.39	4.56	9.22e-05	0.000305
chr13	23445977	23446159			chr5	100587649	100587913	4.27	-0.35	4.62	0.000509	0.00196		chr2	84800383	84800617	4.31	-0.39	4.7	9.22e-05	0.000305
chr13	24268183	24268431			chr6	31125683	31125896	4.49	0.26	4.23	0.000519	0.00198		chr4	136590214	136590434	4.18	-0.39	4.57	9.52e-05	0.000312
chr13	32924969	32925262			chr8	70673525	70673751	4.33	-0.35	4.67	0.000559	0.00211		chr17	79821118	79821377	4.13	-0.39	4.52	0.00011	0.000357
chr13	34002431	34002918			chr11	98682384	98682641	4.35	-0.35	4.7	0.000564	0.00212		chr16	97462891	97463110	4.15	-0.39	4.54	0.000115	0.00037
chr13	50418816	50419166			chr7	138875054	138875332	4.27	-0.35	4.62	0.00058	0.00216		chr3	104792022	104792351	4.6	0.22	4.38	0.000116	0.00037
chr13	56116046	56116307			chr6	129180341	129180579	4.24	-0.35	4.59	0.000612	0.00226		chr5	103592849	103593097	4.18	0.65	3.53	0.000121	0.000383
chr13	69534766	69535069			chr7	104353119	104353464	4.22	-0.35	4.57	0.000618	0.00227		chr16	97535017	97535235	4.12	-0.39	4.51	0.000129	0.000405
chr13	85288973	85289171			chr11	48992238	48992460	4.23	-0.35	4.57	0.000633	0.00228		chr7	74695402	74695641	4.09	-0.39	4.48	0.000134	0.000417
chr13	102143950	102144142			chr9	44881347	44881593	4.27	-0.35	4.62	0.000635	0.00228		chr11	82039114	82039452	4.21	-0.39	4.6	0.000139	0.000431
chr13	104285918	104286250			chr15	76243131	76243544	4.93	1.43	3.5	0.000636	0.00228		chr11	58183648	58183900	4.06	-0.39	4.45	0.000151	0.00046
chr13	107700307	107700534			chr11	88999240	88999544	4.56	0.93	3.63	0.000648	0.0023		chr5	92332323	92332601	4.06	-0.39	4.45	0.000151	0.00046
chr13	107741976	107742350			chr11	97126957	97127377	5.08	1.19	3.89	0.000651	0.0023		chr1	173766948	173767229	4.24	0.89	3.35	0.000155	0.000468
chr13	111655349	111655502			chr2	170205550	170205773	4.33	0.26	4.07	0.000683	0.00239		chr4	101357423	101357674	4.07	-0.39	4.46	0.000161	0.000482
chr14	55603872	55604441			chr11	86586838	86587168	4.48	0.62	3.87	0.000702	0.00244		chr2	154657985	154658237	4.02	0.17	3.85	0.000169	0.000502
chr14	59365347	59365636			chrX	14091766	14092143	5.29	2.33	2.96	0.000712	0.00245		chr17	33902525	33902772	4.02	0.17	3.84	0.00017	0.000503
chr15	6874247	6874481			chr15	74960818	74961108	4.24	-0.35	4.58	0.000724	0.00247		chr5	92377127	92377432	4.08	-0.39	4.47	0.000175	0.000513
chr15	7670154	7670380			chr16	94724229	94724465	4.22	-0.35	4.57	0.000734	0.00249		chr2	90745901	90746247	4.1	0.65	3.45	0.00018	0.000523
chr15	12549549	12549744			chr13	56116046	56116307	4.21	-0.35	4.55	0.000749	0.00252		chr2	62646165	62646342	4.03	-0.39	4.42	0.000186	0.000535
chr15	38470563	38470724			chr7	141010582	141010862	4.83	1.47	3.36	0.000761	0.00254		chr2	122164371	122164538	4.03	-0.39	4.42	0.000186	0.000535
chr15	74960818	74961108			chr6	3399402	3399644	4.18	-0.35	4.52	0.000792	0.00263		chr11	100704120	100704348	4.17	-0.39	4.56	0.000194	0.000552
chr15	74967757	74968193			chr14	59365347	59365636	4.16	-0.35	4.5	0.000803	0.00265		chr18	6319671	6319939	4.03	-0.39	4.42	0.000199	0.00056
chr15	74989239	74989648			chr11	49086797	49087101	5	1.28	3.71	0.000814	0.00266		chr4	63870783	63871017	4.03	-0.39	4.42	0.000199	0.00056
chr15	76243131	76243544			chr2	84800383	84800617	4.16	-0.35	4.51	0.000821	0.00267		chr3	116047035	116047279	4.3	1.17	3.13	0.000217	0.000606
chr15	77044843	77045052			chr15	99386215	99386550	4.81	1.19	3.63	0.000861	0.00278		chr8	61909280	61909526	3.96	-0.39	4.35	0.000242	0.00067
chr15	77058752	77059049			chr7	107749386	107749654	4.55	0.93	3.62	0.000922	0.00293		chr11	48994115	48994436	4.23	1.22	3.01	0.000288	0.00079
chr15	79403351	79403786			chr10	128080603	128080807	4.36	0.69	3.68	0.000923	0.00293		chr11	58214704	58214979	4.36	1.15	3.21	0.000294	0.000803
chr15	83215868	83216095			chr16	92697214	92697463	4.17	-0.35	4.52	0.000938	0.00293		chr13	69534766	69535069	4.14	-0.39	4.53	0.00031	0.000841
chr15	85162847	85162998			chr5	92332323	92332601	4.17	-0.35	4.52	0.000938	0.00293		chr4	45972215	45972582	4.84	1.56	3.28	0.000317	0.000854
chr15	93654419	93654706			chr4	136590214	136590434	4.11	-0.35	4.46	0.000941	0.00293		chr9	21235388	21235609	3.89	-0.39	4.28	0.000322	0.000861
chr15	98894424	98894576			chr10	126928255	126928441	4.16	-0.35	4.51	0.000953	0.00295		chr6	120016768	120017025	4.04	0.58	3.46	0.000326	0.000867
chr15	99386215	99386550			chr3	151749758	151750045	4.22	0.26	3.96	0.00096	0.00295		chr19	6046041	6046243	3.88	0.22	3.66	0.00036	0.000949
chr15	101176381	101176596			chr11	72301482	72301730	4.65	1.19	3.46	0.00101	0.00307		chr12	84762456	84762799	4.01	0.17	3.84	0.000366	0.000958
chr16	10452660	10452811			chr6	129230002	129230279	4.3	0.62	3.68	0.00103	0.00307		chr9	106476452	106476780	4.15	-0.39	4.54	0.000388	0.00101
chr16	10785419	10785899			chr11	78262774	78262986	4.11	-0.35	4.46	0.00103	0.00307		chr12	26464426	26464626	3.85	-0.39	4.23	0.000394	0.00101
chr16	10814792	10815021			chr2	122147421	122147639	4.32	0.65	3.67	0.00103	0.00307		chr2	118035359	118035563	3.85	-0.39	4.23	0.000394	0.00101
chr16	10844270	10844523			chr7	104244353	104244631	4.21	0.21	3.99	0.00103	0.00307		chr11	88999240	88999544	4.16	0.89	3.27	0.000394	0.00101
chr16	11008171	11008393			chr2	181241918	181242142	4.12	-0.35	4.46	0.0011	0.00324		chr1	131446601	131446837	3.84	-0.39	4.23	0.000401	0.00102
chr16	17432648	17432809			chr12	91384377	91384628	4.24	-0.35	4.59	0.00111	0.00325		chr11	72301482	72301730	4.73	1.15	3.58	0.000428	0.00108
chr16	20808308	20808486			chr19	34607683	34607979	4.71	1.19	3.52	0.00119	0.00347		chr11	49086797	49087101	4.42	1.24	3.18	0.000439	0.0011
chr16	22070666	22070834			chr1	45723424	45723616	4.12	-0.35	4.47	0.00121	0.0035		chr8	22808478	22808728	4.43	1.24	3.19	0.00048	0.00119
chr16	23609676	23610063			chr9	21015800	21016023	4.61	1.21	3.4	0.00122	0.00351		chr18	60211881	60212067	3.8	-0.39	4.19	0.000488	0.0012
chr16	31314917	31315151			chr7	141435320	141435677	4.38	0.93	3.45	0.00123	0.00351		chr7	109567540	109567724	3.8	-0.39	4.19	0.000488	0.0012
chr16	35871190	35871662			chr13	69534766	69535069	4.09	-0.35	4.44	0.00124	0.00352		chr5	92080258	92080538	4.32	1.2	3.12	0.000517	0.00126
chr16	35919208	35919431			chr4	115827871	115828128	4.2	-0.35	4.55	0.00125	0.00352		chr18	13941792	13941986	3.9	0.58	3.32	0.000518	0.00126
chr16	35938778	35939258			chr8	45409877	45410193	4.04	-0.35	4.39	0.00125	0.00352		chr18	36027144	36027427	3.97	0.22	3.75	0.000536	0.00129
chr16	44676612	44676850			chr11	121550175	121550395	4.08	-0.35	4.42	0.00126	0.00352		chr9	122310868	122311111	3.79	0.22	3.57	0.000588	0.00141
chr16	49857589	49857861			chr17	34121061	34121344	4.3	0.26	4.04	0.00127	0.00352		chr17	78882411	78882653	3.99	0.58	3.41	0.000631	0.0015
chr16	55394754	55394905			chr7	134028645	134028835	4.35	0.93	3.42	0.0013	0.00359		chr5	92368392	92368680	3.77	-0.39	4.16	0.000634	0.0015
chr16	62854116	62854420			chr1	173766948	173767229	4.37	0.93	3.44	0.00135	0.00369		chr1	85649908	85650136	3.87	0.22	3.65	0.000685	0.00161
chr16	63793959	63794137			chr17	27826005	27826274	4.3	0.69	3.61	0.00136	0.00369		chr19	37208246	37208483	3.7	-0.39	4.08	0.000751	0.00176
chr16	84621410	84621638			chr5	120777585	120777910	4.02	-0.35	4.37	0.00136	0.00369		chr18	44381021	44381273	4.39	1.22	3.17	0.000768	0.00179
chr16	92697214	92697463			chr3	116047035	116047279	4.46	1.21	3.25	0.00138	0.0037		chr17	34198237	34198514	3.81	0.17	3.64	0.000808	0.00187
chr16	94724229	94724465			chr1	173802789	173802950	4.08	-0.35	4.43	0.00138	0.0037		chr12	58851976	58852186	3.88	0.17	3.71	0.000815	0.00187
chr16	97462891	97463110			chr2	158109608	158109839	4.15	-0.35	4.49	0.00139	0.00371		chr11	98361336	98361587	3.78	-0.39	4.17	0.000848	0.00194
chr16	97535017	97535235			chr8	61927839	61928315	5.22	2.31	2.9	0.00148	0.00391		chr1	149833975	149834157	3.72	-0.39	4.11	0.000867	0.00196
chr16	97535848	97536036			chr5	76051831	76052152	4.44	1.24	3.2	0.00149	0.00391		chr1	45723424	45723616	3.68	-0.39	4.07	0.000868	0.00196
chr17	26715557	26715804			chr1	105971837	105972273	4	-0.35	4.34	0.00155	0.00405		chr4	130802049	130802504	5.34	1.84	3.5	0.000935	0.00209
chr17	27826005	27826274			chr13	107700307	107700534	4.21	0.21	4	0.00156	0.00405		chr5	90271447	90271777	4.01	1.43	2.58	0.000935	0.00209
chr17	29398228	29398492			chr12	104214348	104214549	4.07	-0.35	4.42	0.00157	0.00406		chr10	83836381	83836607	3.64	-0.39	4.03	0.000957	0.00211
chr17	29442117	29442293			chr10	80075334	80075564	4.13	0.26	3.87	0.00159	0.00408		chr16	97535848	97536036	3.64	-0.39	4.03	0.000957	0.00211
chr17	29660546	29660841			chr2	119478187	119478416	3.97	-0.35	4.32	0.00159	0.00408		chr2	181241918	181242142	3.79	-0.39	4.17	0.00101	0.00223
chr17	33902525	33902772			chr1	120758888	120759063	3.97	-0.35	4.32	0.00173	0.00441		chr18	60238819	60238989	3.63	-0.39	4.02	0.00103	0.00225
chr17	33909866	33910362			chr16	31314917	31315151	4.05	0.21	3.84	0.00179	0.0045		chr2	167351404	167351718	4.18	1.39	2.79	0.00107	0.00233
chr17	34121061	34121344			chr16	11008171	11008393	4.01	-0.35	4.36	0.0018	0.0045		chr6	129230283	129230519	3.67	-0.39	4.06	0.00114	0.00246
chr17	34187511	34187879			chr15	77044843	77045052	3.95	-0.35	4.3	0.0018	0.0045		chr5	99214502	99214743	4.2	0.89	3.31	0.00124	0.00266
chr17	34198237	34198514			chr17	35301652	35301853	4.12	0.26	3.86	0.00182	0.00452		chr15	12549549	12549744	3.57	-0.39	3.96	0.00138	0.00294
chr17	34879603	34879740			chr10	54075792	54075993	4.11	0.26	3.85	0.00183	0.00453		chr1	128079036	128079424	3.77	0.65	3.12	0.00142	0.00302
chr17	35301652	35301853			chr11	69991093	69991382	4.11	-0.35	4.46	0.0019	0.00468		chr1	35274776	35274975	3.67	0.17	3.5	0.00147	0.00311
chr17	36020713	36021118			chr11	82000360	82000773	3.91	-0.35	4.26	0.00199	0.00485		chr2	30133041	30133249	3.82	0.95	2.87	0.00149	0.00313
chr17	36023525	36023914			chr11	118401835	118402121	4.3	0.99	3.31	0.00199	0.00485		chr19	34607683	34607979	4	1.15	2.85	0.00151	0.00314
chr17	41251214	41251431			chr11	117989893	117990122	4.3	1.02	3.28	0.00201	0.00486		chr12	8922521	8922696	3.53	-0.39	3.91	0.00151	0.00314
chr17	53478520	53478930			chr8	122611408	122611581	4	-0.35	4.35	0.00204	0.00486		chr11	53762875	53763168	3.7	0.65	3.05	0.00162	0.00336
chr17	63738120	63738450			chr6	54956503	54956681	4.02	-0.35	4.37	0.00205	0.00486		chr17	41251214	41251431	3.63	-0.39	4.02	0.00182	0.00372
chr17	74668122	74668319			chr1	173942418	173942689	4.71	1.51	3.2	0.00205	0.00486		chr7	114744838	114745049	3.63	-0.39	4.02	0.00182	0.00372
chr17	78249098	78249256			chr2	165326623	165326827	3.97	-0.35	4.31	0.00206	0.00486		chr2	152876417	152876569	3.66	0.58	3.08	0.00197	0.004
chr17	78882411	78882653			chr8	71676381	71676586	3.97	-0.35	4.31	0.00206	0.00486		chr13	102143950	102144142	3.55	0.17	3.38	0.00215	0.00435
chr17	79821118	79821377			chr2	117018435	117018676	4.2	0.69	3.51	0.00208	0.00487		chr4	59224981	59225153	3.62	0.22	3.4	0.00217	0.00438
chr17	86167465	86167704			chr10	83836381	83836607	3.95	-0.35	4.3	0.00209	0.00487		chr11	58199352	58199531	3.64	-0.39	4.02	0.00222	0.00445
chr18	6319671	6319939			chr11	97660169	97660367	3.93	-0.35	4.28	0.00213	0.00494		chr2	128420467	128420654	3.78	1.17	2.61	0.00234	0.00466
chr18	13941792	13941986			chr5	24445177	24445357	3.91	-0.35	4.26	0.00218	0.00504		chr6	28864738	28865011	4.08	1.37	2.71	0.00235	0.00466
chr18	35740455	35740770			chr1	156624323	156624535	3.99	-0.35	4.34	0.00235	0.0054		chr11	100355434	100355649	3.82	0.89	2.93	0.00242	0.00477
chr18	36027144	36027427			chr5	98950609	98950772	3.92	-0.35	4.27	0.00236	0.0054		chr2	79349097	79349273	3.41	-0.39	3.79	0.00244	0.0048
chr18	44381021	44381273			chr5	118328077	118328285	4.01	-0.35	4.35	0.00238	0.00541		chr5	120749740	120750005	3.75	0.17	3.58	0.0025	0.00489
chr18	60211881	60212067			chr2	29965242	29965451	3.9	-0.35	4.25	0.0024	0.00541		chr16	10814792	10815021	4.02	-0.39	4.41	0.00253	0.00491
chr18	60238819	60238989			chr12	80812050	80812372	4.7	1.51	3.19	0.0024	0.00541		chr13	56116046	56116307	3.43	-0.39	3.82	0.00256	0.00495
chr18	60439120	60439382			chr19	6018262	6018429	4.08	0.65	3.43	0.0025	0.0056		chr4	129009748	129010112	3.45	-0.39	3.83	0.00263	0.00506
chr18	70420363	70420541			chr10	38973108	38973349	4.32	1.19	3.13	0.00263	0.00583		chr17	35301652	35301853	3.63	0.22	3.41	0.00267	0.0051
chr19	5846641	5846939			chr9	58249502	58249855	5.1	1.77	3.34	0.00265	0.00583		chr11	82991753	82992018	4.38	1.74	2.63	0.00267	0.0051
chr19	6018262	6018429			chr10	25128395	25128625	3.93	-0.35	4.27	0.00266	0.00583		chr9	7863008	7863222	3.66	0.95	2.71	0.0031	0.00588
chr19	6046041	6046243			chr11	48872318	48872518	3.93	-0.35	4.27	0.00266	0.00583		chr6	49259776	49259949	3.44	-0.39	3.82	0.00325	0.00614
chr19	6952358	6952579			chr8	126603315	126603522	3.94	-0.35	4.29	0.00267	0.00583		chr6	34862939	34863151	3.41	0.17	3.23	0.00341	0.00642
chr19	9023260	9023411			chr7	73618221	73618559	4.22	0.62	3.61	0.00268	0.00583		chr16	84621410	84621638	3.38	-0.39	3.76	0.00344	0.00645
chr19	11494578	11494841			chr16	44676612	44676850	4.33	1.24	3.1	0.00269	0.00583		chr5	137116043	137116309	4.08	1.65	2.44	0.00363	0.00676
chr19	11540176	11540489			chr18	60211881	60212067	3.96	-0.35	4.31	0.00271	0.00585		chr11	121091072	121091229	3.33	-0.39	3.71	0.0037	0.00686
chr19	29366906	29367336			chr9	20868598	20868995	3.81	-0.35	4.16	0.00277	0.00596		chr4	86075036	86075195	3.28	-0.39	3.67	0.00388	0.00716
chr19	34442093	34442244			chr11	53763547	53763712	3.8	-0.35	4.15	0.00282	0.00603		chr2	103117290	103117446	3.38	-0.39	3.77	0.00396	0.00727
chr19	34553579	34553871			chr15	83215868	83216095	4	-0.35	4.34	0.00283	0.00603		chr9	107975419	107975636	3.62	0.65	2.97	0.00404	0.00739
chr19	34588155	34588328			chr16	97535017	97535235	3.79	-0.35	4.14	0.00301	0.00636		chr16	20808308	20808486	3.46	-0.39	3.85	0.00408	0.00742
chr19	34607683	34607979			chr18	70420363	70420541	3.86	-0.35	4.21	0.00303	0.00636		chr11	83118098	83118389	3.78	0.98	2.8	0.00425	0.00769
chr19	34640581	34640968			chr7	141541700	141541903	3.9	-0.35	4.24	0.00304	0.00636		chr2	147012534	147012759	3.44	0.22	3.22	0.00436	0.00785
chr19	37208246	37208483			chr19	11540176	11540489	4.19	1.02	3.18	0.00304	0.00636		chr1	156344483	156344643	3.36	0.22	3.13	0.00449	0.00806
chr2	13453652	13453826			chr17	78882411	78882653	4.08	0.62	3.46	0.0031	0.00645		chr12	75622895	75623112	3.63	1.2	2.43	0.00456	0.00815
chr2	18821809	18821992			chr1	152904483	152904715	3.77	-0.35	4.12	0.00313	0.0065		chr5	21366789	21366950	3.31	-0.39	3.7	0.00472	0.0084
chr2	26493438	26493738			chr15	77058752	77059049	4.12	0.69	3.44	0.00319	0.00658		chr10	58446273	58446447	3.24	-0.39	3.63	0.00573	0.0101
chr2	29965242	29965451			chr17	34198237	34198514	3.93	0.21	3.72	0.00325	0.00668		chr17	74668122	74668319	3.61	1.2	2.42	0.00639	0.0113
chr2	30133041	30133249			chr16	10844270	10844523	3.85	-0.35	4.19	0.00345	0.00706		chr13	34002431	34002918	3.32	0.17	3.14	0.00665	0.0117
chr2	30441789	30442059			chr11	58199352	58199531	3.79	-0.35	4.14	0.00349	0.00707		chr17	33909866	33910362	5.41	1.99	3.42	0.00672	0.0117
chr2	51177865	51178016			chr4	130520121	130520311	3.79	-0.35	4.14	0.00349	0.00707		chr4	149943284	149943500	3.13	-0.39	3.51	0.00692	0.012
chr2	62646165	62646342			chr17	33909866	33910362	5.06	2.03	3.03	0.0035	0.00707		chr1	80622617	80622810	3.16	-0.39	3.55	0.00708	0.0122
chr2	69883915	69884110			chr2	74711289	74711468	3.75	-0.35	4.09	0.00363	0.00729		chr11	20712318	20712477	3.16	-0.39	3.55	0.00708	0.0122
chr2	74711289	74711468			chr1	162215871	162216026	3.73	-0.35	4.07	0.00374	0.00747		chr11	97793297	97793622	3.16	-0.39	3.55	0.00708	0.0122
chr2	79087304	79087537			chr17	86167465	86167704	3.71	-0.35	4.05	0.00387	0.00771		chr2	122147421	122147639	3.33	0.61	2.71	0.00822	0.014
chr2	79349097	79349273			chr19	6952358	6952579	3.78	-0.35	4.12	0.00392	0.00777		chr11	109362363	109362703	3.23	-0.39	3.62	0.00836	0.0142
chr2	84774820	84775115			chr11	57140394	57140618	3.82	-0.35	4.16	0.00395	0.00779		chr11	59732564	59732806	3.05	-0.39	3.44	0.00882	0.0149
chr2	84800383	84800617			chr6	82753269	82753469	3.74	-0.35	4.08	0.00399	0.00779		chr3	40453257	40453465	3.08	-0.39	3.47	0.00893	0.0151
chr2	90745901	90746247			chr7	90023129	90023310	3.74	-0.35	4.08	0.00399	0.00779		chr6	90531445	90531668	3.18	-0.39	3.57	0.00938	0.0158
chr2	103117290	103117446			chr5	105354142	105354329	3.84	-0.35	4.18	0.004	0.00779		chr1	172711515	172711728	3.59	0.92	2.67	0.0115	0.0192
chr2	117018435	117018676			chr9	122310868	122311111	3.91	0.26	3.65	0.00429	0.00831		chr2	145905217	145905416	3.59	0.95	2.64	0.0122	0.0202
chr2	118035359	118035563			chr16	20808308	20808486	3.67	-0.35	4.02	0.0043	0.00831		chr2	26493438	26493738	3.3	0.65	2.66	0.0122	0.0202
chr2	119478187	119478416			chr2	126933141	126933373	3.82	0.26	3.56	0.00435	0.00837		chr17	78249098	78249256	3	-0.39	3.39	0.0123	0.0203
chr2	122147421	122147639			chr17	29442117	29442293	3.7	-0.35	4.05	0.0045	0.00862		chr9	37656436	37656655	3.53	0.58	2.96	0.0125	0.0206
chr2	122164371	122164538			chr17	79821118	79821377	3.66	-0.35	4.01	0.00466	0.00889		chr16	35919208	35919431	3.7	1.76	1.94	0.0127	0.0207
chr2	126933141	126933373			chr3	154692321	154692513	3.82	-0.35	4.17	0.00474	0.00902		chr3	89228395	89228788	3.38	0.95	2.43	0.013	0.0211
chr2	128420467	128420654			chr4	149943284	149943500	3.61	-0.35	3.96	0.00496	0.00938		chr19	9023260	9023411	3.02	-0.39	3.41	0.0136	0.0221
chr2	145905217	145905416			chr15	38470563	38470724	3.67	-0.35	4.01	0.00508	0.00953		chr15	77044843	77045052	3.02	-0.39	3.4	0.0138	0.0221
chr2	147012534	147012759			chr2	69883915	69884110	3.67	-0.35	4.01	0.00508	0.00953		chr3	145102211	145102402	3.02	-0.39	3.4	0.0138	0.0221
chr2	152876417	152876569			chr7	38230454	38230659	3.73	-0.35	4.08	0.00512	0.00958		chr4	100275577	100275727	3.02	-0.39	3.4	0.0138	0.0221
chr2	154657985	154658237			chr7	101228281	101228497	3.77	-0.35	4.12	0.00535	0.00996		chr3	40714630	40714851	3.31	0.65	2.67	0.014	0.0224
chr2	156857483	156857629			chr6	28864738	28865011	4.31	1.41	2.9	0.00552	0.0102		chr1	36308005	36308321	2.91	-0.39	3.3	0.0157	0.0249
chr2	157135197	157135451			chr10	58960237	58960407	3.63	-0.35	3.98	0.00574	0.0104		chr6	52486775	52486949	3.16	0.22	2.94	0.0163	0.0258
chr2	158109608	158109839			chr12	104247733	104247914	3.63	-0.35	3.98	0.00574	0.0104		chr1	52119383	52119556	2.87	-0.39	3.26	0.0172	0.027
chr2	165326623	165326827			chr19	37208246	37208483	3.63	-0.35	3.98	0.00574	0.0104		chr7	45529541	45529668	2.87	-0.39	3.26	0.0172	0.027
chr2	167351404	167351718			chr2	13453652	13453826	3.63	-0.35	3.98	0.00574	0.0104		chr16	22070666	22070834	3.24	0.65	2.59	0.0197	0.0308
chr2	167505231	167505633			chr8	94227331	94227567	3.63	-0.35	3.98	0.00574	0.0104		chr7	139440109	139440268	2.94	-0.39	3.32	0.0198	0.0309
chr2	167765219	167765422			chr3	121594817	121594969	3.61	-0.35	3.96	0.00577	0.0104		chr11	81614311	81614494	3.41	0.58	2.83	0.0219	0.0341
chr2	167925165	167925461			chr4	13069341	13069506	3.61	-0.35	3.96	0.00577	0.0104		chr7	47008646	47008874	3.54	1.37	2.18	0.0223	0.0344
chr2	170184663	170184948			chr7	130898504	130898673	3.59	-0.35	3.93	0.00585	0.0105		chr1	185047986	185048146	2.95	-0.39	3.34	0.0239	0.0368
chr2	170205550	170205773			chr16	84621410	84621638	3.56	-0.35	3.91	0.00597	0.0107		chr2	156857483	156857629	2.84	-0.39	3.23	0.0245	0.0374
chr2	173218847	173219077			chr8	84976483	84976645	3.72	-0.35	4.07	0.00603	0.0107		chr4	56222478	56222663	2.84	-0.39	3.23	0.0245	0.0374
chr2	180589279	180589742			chr8	79211777	79212023	4.01	0.62	3.39	0.00632	0.0112		chr2	84774820	84775115	3.05	-0.39	3.44	0.0254	0.0388
chr2	181241918	181242142			chr18	35740455	35740770	4.22	1.47	2.75	0.00636	0.0112		chr17	34879603	34879740	3.13	0.92	2.21	0.0257	0.039
chr3	40453257	40453465			chr4	129012055	129012211	3.71	0.21	3.5	0.00658	0.0115		chr6	108246458	108246673	3.48	0.95	2.53	0.0264	0.04
chr3	40714630	40714851			chr4	101357423	101357674	3.55	-0.35	3.9	0.00658	0.0115		chr2	18821809	18821992	3.34	0.65	2.7	0.0266	0.04
chr3	51341332	51341602			chr15	101176381	101176596	3.64	-0.35	3.99	0.00664	0.0115		chr17	29398228	29398492	2.7	-0.39	3.09	0.0274	0.0411
chr3	89228395	89228788			chr11	86624389	86624540	3.52	-0.35	3.87	0.00669	0.0115		chr8	83332693	83332837	2.87	0.17	2.7	0.0277	0.0413
chr3	89730580	89731025			chr13	23445977	23446159	3.52	-0.35	3.87	0.00669	0.0115		chr8	46739321	46739726	3.04	0.65	2.39	0.0288	0.0428
chr3	103058446	103058831			chr2	122164371	122164538	3.52	-0.35	3.87	0.00669	0.0115		chr8	94227331	94227567	2.85	-0.39	3.24	0.0289	0.0428
chr3	104792022	104792351			chr11	58214704	58214979	4.13	1.19	2.94	0.0067	0.0115		chr17	86167465	86167704	3.38	-0.39	3.77	0.0302	0.0445
chr3	104817774	104818308			chr2	62646165	62646342	3.5	-0.35	3.85	0.00684	0.0117		chr1	79766287	79766423	2.75	-0.39	3.14	0.0302	0.0445
chr3	107760148	107760517			chr13	50418816	50419166	3.85	0.62	3.23	0.00736	0.0126		chr13	111655349	111655502	2.67	-0.39	3.06	0.0315	0.0462
chr3	116047035	116047279			chr10	116944277	116944449	3.58	-0.35	3.93	0.00749	0.0127
chr3	121490926	121491086			chr12	11265694	11265848	3.49	-0.35	3.83	0.00751	0.0127
chr3	121594817	121594969			chr10	11280771	11280945	3.76	0.26	3.5	0.00755	0.0128
chr3	142530024	142530520			chr2	79087304	79087537	3.46	-0.35	3.81	0.00766	0.0129
chr3	142559778	142560215			chr5	105239498	105239803	3.78	0.62	3.17	0.008	0.0134
chr3	142620045	142620323			chr6	120016768	120017025	3.79	0.62	3.18	0.00811	0.0136
chr3	145102211	145102402			chr5	144988853	144989004	3.41	-0.35	3.76	0.00815	0.0136
chr3	151749758	151750045			chr18	13941792	13941986	3.84	0.62	3.22	0.00825	0.0137
chr3	154692321	154692513			chr8	111644378	111644545	3.67	0.21	3.45	0.00835	0.0138
chr4	3929156	3929392			chr11	62551644	62551817	3.42	-0.35	3.77	0.00859	0.0141
chr4	11900125	11900395			chr4	11900125	11900395	3.42	-0.35	3.77	0.00859	0.0141
chr4	13069341	13069506			chr5	32914225	32914394	3.75	0.21	3.54	0.0086	0.0141
chr4	40239639	40240080			chr11	19671188	19671339	3.39	-0.35	3.74	0.00879	0.0143
chr4	40948300	40948451			chr16	97535848	97536036	3.37	-0.35	3.71	0.00906	0.0147
chr4	45972215	45972582			chr10	82795452	82795633	3.59	-0.35	3.94	0.00918	0.0149
chr4	56222478	56222663			chr10	61649054	61649236	3.4	-0.35	3.75	0.00956	0.0154
chr4	59224981	59225153			chr13	85288973	85289171	3.48	-0.35	3.83	0.00972	0.0156
chr4	63870783	63871017			chr2	154657985	154658237	3.56	0.21	3.35	0.00991	0.0159
chr4	86075036	86075195			chr16	63793959	63794137	3.59	0.26	3.32	0.01	0.016
chr4	100275577	100275727			chr9	67887105	67887273	3.87	0.69	3.18	0.0102	0.0162
chr4	101357423	101357674			chr5	137116043	137116309	4.2	1.69	2.51	0.0102	0.0162
chr4	115827871	115828128			chr1	36006820	36006994	3.3	-0.35	3.64	0.0105	0.0165
chr4	119870527	119870712			chr3	121490926	121491086	3.3	-0.35	3.64	0.0105	0.0165
chr4	122808300	122808451			chr4	134632424	134632659	3.78	0.62	3.16	0.0108	0.017
chr4	129009748	129010112			chr6	108660288	108660537	3.39	-0.35	3.73	0.0109	0.017
chr4	129012055	129012211			chr9	5311794	5311961	3.33	-0.35	3.68	0.0109	0.017
chr4	130520121	130520311			chr4	40948300	40948451	3.52	0.21	3.31	0.0112	0.0174
chr4	130802049	130802504			chr6	51546155	51546384	3.85	0.62	3.24	0.0113	0.0174
chr4	134632424	134632659			chr3	145102211	145102402	3.28	-0.35	3.63	0.0113	0.0175
chr4	136590214	136590434			chr3	104792022	104792351	3.48	0.26	3.21	0.0122	0.0188
chr4	142070900	142071081			chr11	69876290	69876449	3.53	0.21	3.32	0.0124	0.019
chr4	149943284	149943500			chr11	91141607	91141785	3.37	-0.35	3.72	0.0127	0.0193
chr4	156200765	156201073			chr10	109986274	109986449	3.56	0.26	3.3	0.0129	0.0196
chr5	21366789	21366950			chr11	72690225	72690474	3.46	0.21	3.25	0.0129	0.0196
chr5	24445177	24445357			chr4	119870527	119870712	3.4	-0.35	3.75	0.013	0.0197
chr5	32133094	32133291			chr8	22808478	22808728	4	1.28	2.72	0.0131	0.0197
chr5	32139782	32140073			chr8	125624393	125624567	3.27	-0.35	3.62	0.0141	0.0211
chr5	32914225	32914394			chr5	110653293	110653444	3.21	-0.35	3.56	0.0141	0.0211
chr5	76051831	76052152			chr1	131827878	131828042	3.18	-0.35	3.53	0.0143	0.0214
chr5	90271447	90271777			chr1	131446601	131446837	3.15	-0.35	3.5	0.0146	0.0218
chr5	92080258	92080538			chr5	120907469	120907679	3.37	0.26	3.11	0.0151	0.0224
chr5	92332323	92332601			chr5	120749740	120750005	3.37	0.21	3.15	0.0154	0.0228
chr5	92353455	92353731			chr19	34588155	34588328	3.59	0.21	3.38	0.0156	0.0229
chr5	92368392	92368680			chr6	111734069	111734430	3.94	1.28	2.66	0.0157	0.023
chr5	92377127	92377432			chr19	34442093	34442244	3.2	-0.35	3.54	0.0161	0.0235
chr5	98950609	98950772			chr15	98894424	98894576	3.22	-0.35	3.57	0.0163	0.0237
chr5	99214502	99214743			chr12	84762456	84762799	3.38	0.21	3.16	0.0165	0.0238
chr5	100587649	100587913			chr8	94871432	94871607	3.38	0.21	3.16	0.0165	0.0238
chr5	100636752	100637168			chr18	60238819	60238989	3.1	-0.35	3.45	0.0165	0.0238
chr5	103592849	103593097			chr5	99214502	99214743	3.71	0.93	2.78	0.0188	0.027
chr5	105110260	105110485			chr16	10452660	10452811	3.18	-0.35	3.52	0.0189	0.0271
chr5	105239498	105239803			chr6	52486775	52486949	3.31	0.26	3.04	0.0196	0.0281
chr5	105293654	105294050			chr6	82909137	82909299	3.34	-0.35	3.69	0.0197	0.0281
chr5	105354142	105354329			chr11	58183648	58183900	2.97	-0.35	3.31	0.0197	0.0281
chr5	110653293	110653444			chr5	103592849	103593097	3.66	0.69	2.97	0.0207	0.0293
chr5	114897256	114897791			chr16	55394754	55394905	3.03	-0.35	3.38	0.0211	0.0296
chr5	118328077	118328285			chr4	122808300	122808451	3.03	-0.35	3.38	0.0211	0.0296
chr5	120749740	120750005			chr18	6319671	6319939	3.06	-0.35	3.41	0.0212	0.0296
chr5	120777585	120777910			chr16	49857589	49857861	3.5	0.69	2.81	0.0212	0.0296
chr5	120812429	120812902			chr11	100704120	100704348	3.09	-0.35	3.44	0.0214	0.0299
chr5	120907469	120907679			chr5	121384027	121384258	2.89	-0.35	3.23	0.0237	0.0328
chr5	121384027	121384258			chr6	49259776	49259949	2.89	-0.35	3.23	0.0237	0.0328
chr5	137116043	137116309			chr11	30244147	30244371	3.16	0.26	2.9	0.0242	0.0335
chr5	144988853	144989004			chr11	43767058	43767444	2.97	-0.35	3.32	0.0244	0.0337
chr6	3399402	3399644			chr16	10814792	10815021	2.9	-0.35	3.25	0.0251	0.0345
chr6	17655256	17655474			chr2	90745901	90746247	3.41	0.69	2.72	0.0254	0.0348
chr6	28864738	28865011			chr3	51341332	51341602	4	1.65	2.35	0.0256	0.0349
chr6	31125683	31125896			chr13	107741976	107742350	2.82	-0.35	3.17	0.027	0.0368
chr6	34862939	34863151			chr8	83332693	83332837	3.13	0.21	2.92	0.0282	0.0384
chr6	38354017	38354550			chr15	85162847	85162998	2.91	-0.35	3.26	0.0286	0.0386
chr6	39117808	39118481			chr7	104445965	104446254	2.78	-0.35	3.13	0.0286	0.0386
chr6	49259776	49259949			chr5	32133094	32133291	3.39	0.65	2.73	0.0309	0.0416
chr6	49319332	49319582			chr16	17432648	17432809	3.36	0.62	2.74	0.0317	0.0425
chr6	51546155	51546384			chr6	66916975	66917251	2.73	-0.35	3.08	0.0324	0.0435
chr6	52486775	52486949			chr6	113076300	113076451	2.82	-0.35	3.16	0.0336	0.0448
chr6	54939647	54939917			chr2	51177865	51178016	2.85	-0.35	3.2	0.0337	0.0449
chr6	54956503	54956681			chr12	8922521	8922696	2.78	-0.35	3.12	0.0339	0.045
chr6	66916975	66917251			chr19	11494578	11494841	3.01	0.26	2.75	0.0346	0.0458
chr6	82753269	82753469			chr5	92377127	92377432	2.68	-0.35	3.02	0.0351	0.0463
chr6	82909137	82909299			chr4	142070900	142071081	3.7	1.28	2.42	0.0367	0.0483
chr6	90531445	90531668
chr6	108246458	108246673
chr6	108660288	108660537
chr6	111734069	111734430
chr6	113076300	113076451
chr6	120016768	120017025
chr6	121245639	121246058
chr6	125354663	125355054
chr6	127245922	127246223
chr6	127446675	127447075
chr6	129180341	129180579
chr6	129230002	129230279
chr6	129230283	129230519
chr7	19281727	19281929
chr7	19816303	19816633
chr7	28381091	28381621
chr7	38230454	38230659
chr7	45529541	45529668
chr7	47008646	47008874
chr7	73618221	73618559
chr7	74695402	74695641
chr7	90023129	90023310
chr7	101228281	101228497
chr7	104244353	104244631
chr7	104353119	104353464
chr7	104445965	104446254
chr7	104465019	104465354
chr7	106236645	106237020
chr7	107749386	107749654
chr7	109567540	109567724
chr7	114744838	114745049
chr7	130898504	130898673
chr7	134028645	134028835
chr7	138875054	138875332
chr7	139440109	139440268
chr7	141010582	141010862
chr7	141265958	141266265
chr7	141435320	141435677
chr7	141476503	141476937
chr7	141541700	141541903
chr8	22808478	22808728
chr8	45409877	45410193
chr8	46739321	46739726
chr8	61909280	61909526
chr8	61927839	61928315
chr8	70673525	70673751
chr8	71537410	71537934
chr8	71676381	71676586
chr8	79211777	79212023
chr8	83332693	83332837
chr8	84976483	84976645
chr8	94227331	94227567
chr8	94434126	94434565
chr8	94871432	94871607
chr8	111644378	111644545
chr8	120735922	120736348
chr8	122611408	122611581
chr8	125624393	125624567
chr8	126603315	126603522
chr9	5311794	5311961
chr9	7863008	7863222
chr9	20868598	20868995
chr9	21015800	21016023
chr9	21235388	21235609
chr9	37656436	37656655
chr9	44881347	44881593
chr9	58249502	58249855
chr9	67887105	67887273
chr9	70012363	70012619
chr9	74376092	74376346
chr9	78319627	78319838
chr9	106476452	106476780
chr9	107975419	107975636
chr9	109054752	109055064
chr9	110781617	110782090
chr9	118908371	118908635
chr9	120001967	120002271
chr9	122310868	122311111
chrX	14091766	14092143

## Sheet: STAT2_peaks_in_MEFs
Consensus Peak List				DiffBind Result	1h vs 0h								DiffBind Result	6h vs 0h
Chr	Start	End		Chr	Start	End	Conc_group1	Conc_group2	Fold	p-value	FDR		Chr	Start	End	Conc_group1	Conc_group2	Fold	p-value	FDR
chr1	10700965	10701290		chr10	128270005	128270563	7.6	2.8	4.79	5.34e-13	3.38e-10		chr10	128270005	128270563	6.95	1.86	5.09	1.03e-08	7.43e-06
chr1	23399642	23399903		chr2	180589179	180589804	7.6	3.61	3.99	9.39e-11	2.97e-08		chr6	39117830	39118509	6.64	0.78	5.86	4.5e-08	8.96e-06
chr1	35274687	35275064		chr5	120812373	120812957	7.29	2.61	4.68	3.42e-10	7.21e-08		chr1	156674278	156674802	6.42	0.32	6.1	4.93e-08	8.96e-06
chr1	37889887	37890450		chr11	48871195	48871734	7.24	3.05	4.18	3.23e-09	3.94e-07		chr2	180589179	180589804	7.07	2.66	4.41	4.98e-08	8.96e-06
chr1	45313203	45313382		chr6	39117830	39118509	7.09	1.73	5.36	3.32e-09	3.94e-07		chr5	114897219	114897770	6.22	-0.82	7.04	6.26e-08	9.02e-06
chr1	45723398	45723646		chr1	156674278	156674802	6.84	1.27	5.57	3.73e-09	3.94e-07		chr8	71537281	71537897	6.75	1.81	4.94	1.55e-07	1.86e-05
chr1	47398816	47399243		chr8	71537281	71537897	7.14	2.76	4.39	5.17e-09	4.68e-07		chr11	119392769	119393465	6.61	1.5	5.11	2.23e-07	2.29e-05
chr1	52113641	52114147		chr11	29130360	29130874	6.81	1.61	5.2	8.21e-09	6.11e-07		chr17	36020688	36021147	6.16	0.02	6.14	4.6e-07	4.14e-05
chr1	57593601	57593918		chr11	119392769	119393465	7.05	2.45	4.6	8.69e-09	6.11e-07		chr11	29130360	29130874	6.25	0.66	5.59	5.17e-07	4.14e-05
chr1	57849817	57850211		chr5	105293651	105294072	6.7	-0.62	7.32	1.08e-08	6.84e-07		chr15	79403263	79403813	6.28	0.95	5.33	1.77e-06	0.000111
chr1	58722389	58722694		chr16	23609641	23610130	6.98	2.61	4.37	2.24e-08	1.29e-06		chr16	49857476	49857913	6.04	0.31	5.72	2.02e-06	0.000111
chr1	64617269	64617433		chr3	142559771	142560259	6.73	1.51	5.22	5.03e-08	2.65e-06		chr5	105293651	105294072	5.53	-1.57	7.1	2.2e-06	0.000111
chr1	66649698	66649932		chr3	142530040	142530486	6.32	0.4	5.92	8.03e-08	3.91e-06		chr5	120812373	120812957	6.43	1.66	4.77	2.22e-06	0.000111
chr1	66881789	66881989		chr19	34640590	34641048	6.37	0.62	5.75	1.09e-07	4.94e-06		chr12	26469039	26469551	5.9	0.03	5.87	2.25e-06	0.000111
chr1	79766285	79766563		chr17	36020688	36021147	6.41	0.97	5.44	1.34e-07	5.66e-06		chr3	142559771	142560259	6.09	0.56	5.53	2.31e-06	0.000111
chr1	80622510	80622868		chr5	114897219	114897770	6.13	0.13	6	1.96e-07	7.74e-06		chr3	142530040	142530486	5.72	-0.55	6.27	2.83e-06	0.000118
chr1	81758335	81758660		chr3	89730543	89730987	6.64	2.13	4.51	2.71e-07	9.8e-06		chr15	74960681	74961174	5.56	-0.82	6.38	2.9e-06	0.000118
chr1	85649833	85650219		chr12	26469039	26469551	6.37	0.98	5.39	2.79e-07	9.8e-06		chr11	48871195	48871734	6.55	2.1	4.44	3.12e-06	0.000118
chr1	90051348	90051610		chr4	45972080	45972625	6.69	2.26	4.43	3.21e-07	9.84e-06		chr12	103433879	103434549	7.26	3.78	3.48	3.45e-06	0.000118
chr1	92905965	92906297		chr6	129180271	129180675	6.17	-0.62	6.79	3.45e-07	9.84e-06		chr19	11540131	11540595	6.05	0.55	5.5	3.53e-06	0.000118
chr1	105971824	105972289		chr16	35938611	35939225	6.43	1.14	5.29	3.51e-07	9.84e-06		chr1	37889887	37890450	5.77	-0.33	6.09	3.53e-06	0.000118
chr1	125462946	125463167		chr17	36023529	36023949	6.36	1.27	5.09	3.53e-07	9.84e-06		chr1	52113641	52114147	6.85	2.65	4.2	3.77e-06	0.000118
chr1	128078991	128079447		chr4	40239527	40240088	6.48	1.72	4.77	3.58e-07	9.84e-06		chr19	34640590	34641048	5.81	-0.33	6.14	3.79e-06	0.000118
chr1	131446591	131446949		chr1	37889887	37890450	6.2	0.62	5.58	5.25e-07	1.39e-05		chr7	104445876	104446270	5.44	-1.57	7	4.03e-06	0.000118
chr1	132080369	132080772		chr11	49081400	49081842	6.03	0.38	5.65	6.74e-07	1.71e-05		chr17	36023529	36023949	5.95	0.32	5.63	4.15e-06	0.000118
chr1	133948708	133948994		chr2	122164244	122164614	5.94	-0.62	6.55	1.22e-06	2.96e-05		chr13	107741935	107742324	5.44	-1.57	7.01	4.44e-06	0.000118
chr1	135489067	135489360		chr13	104285831	104286283	6.19	1.28	4.92	3.24e-06	7.59e-05		chr11	82000433	82000842	6.01	0.67	5.35	4.79e-06	0.000118
chr1	138982302	138982574		chr15	79403263	79403813	6.32	1.9	4.42	3.4e-06	7.69e-05		chr4	11900023	11900393	5.42	-1.57	6.98	4.8e-06	0.000118
chr1	149833912	149834212		chr14	59365219	59365663	5.87	0.6	5.27	4.73e-06	0.000103		chr11	49081400	49081842	5.48	-0.57	6.05	4.84e-06	0.000118
chr1	149862696	149862957		chr11	53762833	53763269	6.06	1.14	4.92	6.11e-06	0.000126		chr5	120749695	120750117	5.27	-1.57	6.84	4.92e-06	0.000118
chr1	152904334	152904790		chr6	121245635	121246071	6.34	1.52	4.82	6.17e-06	0.000126		chr15	74989310	74989690	5.51	-0.55	6.06	5.9e-06	0.000137
chr1	156037191	156037622		chr16	97534911	97535351	5.93	0.99	4.94	6.85e-06	0.000135		chr6	129180271	129180675	5.33	-1.57	6.9	7.05e-06	0.000159
chr1	156344438	156344745		chr6	38353903	38354528	6.55	2.71	3.85	8.47e-06	0.000162		chr13	104285831	104286283	5.95	0.33	5.62	7.8e-06	0.00017
chr1	156674278	156674802		chr19	34553401	34553903	5.92	1.14	4.78	1.06e-05	0.000198		chr1	156037191	156037622	5.23	-1.57	6.8	8.96e-06	0.00019
chr1	161353371	161353690		chr7	104244269	104244662	6.08	1.51	4.57	1.22e-05	0.000211		chr6	17655182	17655568	5.1	-1.57	6.66	9.25e-06	0.00019
chr1	163187967	163188230		chr11	121550054	121550536	5.72	0.62	5.09	1.25e-05	0.000211		chr14	59365219	59365663	5.56	-0.35	5.91	9.86e-06	0.000197
chr1	163291814	163292190		chr8	61927817	61928387	6.44	2.57	3.88	1.26e-05	0.000211		chr2	122164244	122164614	5.16	-1.57	6.73	1.01e-05	0.000197
chr1	172711511	172711776		chr14	55603894	55604425	7.09	3.84	3.25	1.26e-05	0.000211		chr7	141265808	141266393	6.14	1.18	4.97	1.1e-05	0.000209
chr1	173622230	173622466		chr11	83077952	83078481	6.8	3.41	3.39	1.49e-05	0.000242		chr11	121550054	121550536	5.48	-0.33	5.8	1.14e-05	0.00021
chr1	173658048	173658382		chr2	181241733	181242192	6.17	1.49	4.68	1.93e-05	0.000305		chr16	31314825	31315341	5.81	0.19	5.62	1.25e-05	0.000225
chr1	173741790	173741965		chr11	72301449	72301845	6.04	1.8	4.24	1.99e-05	0.000308		chr14	55603894	55604425	6.76	2.89	3.86	1.35e-05	0.000237
chr1	173766925	173767308		chr16	49857476	49857913	5.72	1.26	4.46	2.1e-05	0.000317		chr16	35938611	35939225	5.77	0.19	5.58	1.42e-05	0.000238
chr1	173912860	173913371		chr11	49086763	49087181	5.63	0.82	4.82	2.53e-05	0.000373		chr6	38353903	38354528	6.28	1.76	4.53	1.42e-05	0.000238
chr1	173942423	173942625		chr5	99214401	99214821	5.65	0.82	4.84	3.07e-05	0.000436		chr3	89730543	89730987	6	1.18	4.82	1.56e-05	0.000256
chr1	174031765	174032078		chr7	141265808	141266393	6.13	2.13	4	3.1e-05	0.000436		chr12	84762379	84762807	5.11	-0.82	5.93	1.63e-05	0.000261
chr1	177260459	177260704		chr15	74960681	74961174	5.52	0.13	5.39	3.19e-05	0.000438		chr6	66916910	66917333	5.73	0.19	5.54	1.67e-05	0.000261
chr1	180293127	180293445		chr1	174031765	174032078	5.16	-0.62	5.78	3.66e-05	0.000493		chr6	127446595	127447091	5.67	0.44	5.23	1.72e-05	0.000263
chr1	185047897	185048282		chr11	109362383	109362703	5.61	0.82	4.8	3.8e-05	0.000501		chr11	58183615	58183980	4.9	-1.57	6.47	1.82e-05	0.000273
chr1	189729519	189729878		chr11	101448260	101448643	6.1	2.13	3.97	4.72e-05	0.000607		chr4	40239527	40240088	5.84	0.77	5.07	2.17e-05	0.000317
chr10	16994953	16995321		chr12	32820864	32821372	5.71	0.99	4.72	4.91e-05	0.000607		chr19	34553401	34553903	5.67	0.19	5.48	2.2e-05	0.000317
chr10	18484723	18484943		chr12	103433879	103434549	7.39	4.73	2.66	5.13e-05	0.000607		chr5	100587611	100588023	5.27	-0.55	5.82	2.29e-05	0.000323
chr10	31564303	31564778		chr1	156037191	156037622	5.07	-0.62	5.68	5.18e-05	0.000607		chr1	57849817	57850211	5.36	-0.33	5.69	2.48e-05	0.000343
chr10	34186764	34187088		chr9	58249483	58249893	5.99	1.88	4.11	5.18e-05	0.000607		chr13	24268036	24268458	4.84	-1.57	6.41	2.53e-05	0.000343
chr10	42712980	42713263		chr16	31314825	31315341	5.67	1.14	4.53	5.29e-05	0.000607		chr18	36027108	36027467	4.88	-1.14	6.03	2.69e-05	0.000359
chr10	44003740	44004010		chr5	92368363	92368743	5.23	0.38	4.85	5.3e-05	0.000607		chr5	99214401	99214821	5.5	-0.13	5.63	3.09e-05	0.000404
chr10	50592153	50592565		chr11	88999227	88999649	5.97	1.97	3.99	5.43e-05	0.000607		chr16	23609641	23610130	6.08	1.66	4.43	3.74e-05	0.000481
chr10	58446255	58446587		chr7	104445876	104446270	5.01	-0.62	5.63	5.47e-05	0.000607		chr6	121245635	121246071	5.79	0.57	5.22	3.87e-05	0.000483
chr10	58926657	58926803		chr5	100587611	100588023	5.26	0.4	4.86	5.74e-05	0.00061		chr2	79087226	79087596	5.29	0.02	5.27	3.92e-05	0.000483
chr10	67091618	67091844		chr17	34187534	34187993	6.02	1.52	4.5	5.74e-05	0.00061		chr2	173218772	173219151	5.01	-0.34	5.35	4.01e-05	0.000483
chr10	70095853	70096208		chr4	11900023	11900393	4.99	-0.62	5.61	5.78e-05	0.00061		chr18	60439025	60439458	5.33	-0.33	5.66	4.03e-05	0.000483
chr10	78105589	78105790		chr11	82000433	82000842	5.87	1.62	4.26	5.91e-05	0.000614		chr7	74695278	74695713	5.43	0.04	5.4	4.13e-05	0.000488
chr10	79824398	79824691		chr6	129230215	129230582	5.49	0.82	4.67	6.13e-05	0.000619		chr11	58214690	58215094	4.87	-0.82	5.68	4.49e-05	0.000517
chr10	83836296	83836645		chr9	109054694	109055076	5.91	1.63	4.28	6.16e-05	0.000619		chr1	105971824	105972289	5.4	0.04	5.36	4.52e-05	0.000517
chr10	86124124	86124430		chr4	156200724	156201121	5.67	0.99	4.69	6.59e-05	0.000646		chr5	120777511	120777888	5.14	-0.14	5.28	4.66e-05	0.000524
chr10	95388963	95389189		chr3	154692199	154692500	5.12	-0.62	5.74	6.63e-05	0.000646		chr18	6319621	6320015	4.7	-1.57	6.26	4.73e-05	0.000524
chr10	97548237	97548493		chr5	120749695	120750117	5.05	-0.62	5.66	6.93e-05	0.000664		chr12	32820864	32821372	5.44	0.04	5.4	5.44e-05	0.000593
chr10	107952557	107952905		chr1	57849817	57850211	5.32	0.62	4.7	7.03e-05	0.000664		chr19	11494528	11494896	4.96	-0.84	5.8	5.54e-05	0.000596
chr10	109986181	109986518		chr5	120777511	120777888	5.25	0.8	4.44	8.75e-05	0.000814		chr16	35918956	35919456	4.67	-1.14	5.81	5.72e-05	0.000606
chr10	115314332	115314639		chr6	127446595	127447091	5.51	1.39	4.12	8.87e-05	0.000814		chr8	61927817	61928387	6.1	1.62	4.48	5.84e-05	0.00061
chr10	117910482	117910756		chr10	50592153	50592565	5.37	0.82	4.55	9.13e-05	0.000818		chr9	109054694	109055076	5.73	0.68	5.05	6.17e-05	0.000629
chr10	121586966	121587166		chr7	106236660	106237091	6.13	2.26	3.87	9.17e-05	0.000818		chr18	60238665	60239023	4.71	-1.14	5.86	6.29e-05	0.000629
chr10	128180159	128180441		chr12	84762379	84762807	5.05	0.13	4.91	9.31e-05	0.000818		chr4	63870776	63871068	4.72	-0.84	5.56	6.29e-05	0.000629
chr10	128270005	128270563		chr5	105110231	105110518	4.8	-0.62	5.42	0.000114	0.000991		chr19	29222438	29222898	4.66	-1.14	5.8	6.75e-05	0.000666
chr11	20133050	20133281		chr1	173912860	173913371	5.97	1.82	4.15	0.000116	0.000991		chr6	28864706	28865130	4.91	-0.55	5.46	7.06e-05	0.000678
chr11	20712152	20712471		chr10	83836296	83836645	5.04	0.13	4.91	0.000118	0.000997		chr13	50418736	50419127	5.11	-0.33	5.43	7.08e-05	0.000678
chr11	21237851	21238082		chr15	74989310	74989690	5.05	0.4	4.65	0.000124	0.00103		chr11	83077952	83078481	6.41	2.47	3.94	7.15e-05	0.000678
chr11	29130360	29130874		chr11	58214690	58215094	4.9	0.13	4.77	0.000128	0.00105		chr2	118035287	118035621	4.52	-1.57	6.09	7.71e-05	0.000721
chr11	30244099	30244363		chr6	17655182	17655568	4.62	-0.62	5.24	0.000146	0.00117		chr6	111734021	111734459	5.72	0.54	5.18	7.98e-05	0.000737
chr11	30580019	30580378		chr11	58199332	58199654	4.67	-0.62	5.29	0.000147	0.00117		chr4	130802006	130802560	5.27	0.04	5.23	8.38e-05	0.000755
chr11	36941908	36942300		chr1	149833912	149834212	4.63	-0.62	5.25	0.000148	0.00117		chr16	97534911	97535351	5.26	0.04	5.22	8.39e-05	0.000755
chr11	43767099	43767506		chr5	92353421	92353842	5.56	1.61	3.95	0.000149	0.00117		chr11	49086763	49087181	5	-0.13	5.13	8.66e-05	0.00077
chr11	48871195	48871734		chr17	36836835	36837134	5.08	0.62	4.46	0.000168	0.00129		chr4	45972080	45972625	5.82	1.31	4.51	8.87e-05	0.000779
chr11	48902068	48902336		chr11	100704075	100704441	4.66	-0.2	4.85	0.000174	0.00132		chr19	34570040	34570364	4.55	-1.57	6.11	9.15e-05	0.000793
chr11	48927045	48927474		chr16	97535744	97536116	4.94	-0.2	5.14	0.000178	0.00134		chr1	152904334	152904790	5.7	0.87	4.83	9.58e-05	0.000821
chr11	48992206	48992529		chr6	28864706	28865130	5.09	0.4	4.7	0.00019	0.0014		chr1	47398816	47399243	5.24	0.31	4.93	9.83e-05	0.000832
chr11	48994056	48994486		chr2	126933009	126933424	5.33	0.99	4.34	0.000191	0.0014		chr11	48927045	48927474	5.28	0.19	5.08	0.000102	0.000846
chr11	49064137	49064465		chr1	52113641	52114147	6.71	3.6	3.11	0.000192	0.0014		chr2	167505202	167505644	5.93	0.92	5.01	0.000102	0.000846
chr11	49081400	49081842		chr2	26493499	26493771	4.65	-0.2	4.85	0.000209	0.00149		chr3	104817815	104818316	5.46	0.46	5.01	0.000106	0.000863
chr11	49086763	49087181		chr1	163291814	163292190	4.94	0.4	4.54	0.00021	0.00149		chr5	121383912	121384349	5.32	0.19	5.13	0.000107	0.000863
chr11	53762833	53763269		chr12	84764834	84765169	4.84	0.11	4.73	0.000212	0.00149		chr6	127245802	127246244	5.31	0.55	4.76	0.00011	0.000881
chr11	53763443	53763607		chr1	105971824	105972289	5.32	0.99	4.33	0.000214	0.00149		chr1	35274687	35275064	4.9	-0.13	5.03	0.000112	0.000882
chr11	53763710	53764185		chr10	79824398	79824691	5.23	0.82	4.41	0.000226	0.00155		chr11	100704075	100704441	4.47	-1.14	5.61	0.000113	0.000882
chr11	53769774	53770075		chr5	92377148	92377490	4.66	-0.2	4.86	0.00023	0.00157		chr14	73384212	73384817	4.74	-0.34	5.08	0.00012	0.000927
chr11	58183615	58183980		chr9	13894494	13894782	4.51	-0.2	4.71	0.000236	0.00158		chr5	121400185	121400577	4.86	-0.33	5.18	0.000121	0.000928
chr11	58199332	58199654		chr10	109986181	109986518	4.78	0.13	4.65	0.000237	0.00158		chr5	100636744	100637197	5.29	0.45	4.84	0.000127	0.000963
chr11	58214690	58215094		chr1	47398816	47399243	5.29	1.26	4.02	0.000246	0.00162		chr3	145102058	145102511	4.83	-0.33	5.16	0.00013	0.000974
chr11	72301449	72301845		chr2	62645997	62646468	5.74	1.73	4.01	0.000256	0.00167		chr11	30580019	30580378	4.66	-0.82	5.48	0.000137	0.00101
chr11	72690183	72690594		chr17	33919444	33919831	5.17	0.98	4.19	0.000262	0.00169		chr11	72690183	72690594	5.37	0.56	4.81	0.000139	0.00101
chr11	76135590	76135886		chr19	29222438	29222898	4.45	-0.2	4.64	0.000268	0.00171		chr6	66864482	66864798	4.43	-1.57	5.99	0.000139	0.00101
chr11	80185174	80185484		chr4	130802006	130802560	5.22	0.99	4.23	0.000272	0.00172		chr5	92353421	92353842	5.25	0.66	4.59	0.000141	0.00101
chr11	81614297	81614565		chr3	151749708	151750117	5.32	1.14	4.18	0.000282	0.00176		chr17	79821074	79821441	5.06	0.04	5.02	0.000142	0.00101
chr11	82000433	82000842		chr3	104817815	104818316	5.51	1.4	4.1	0.000284	0.00176		chr3	104791965	104792324	4.52	-0.82	5.34	0.00016	0.00113
chr11	82039149	82039454		chr4	13421622	13421909	4.56	-0.2	4.75	0.000312	0.00192		chr6	129230215	129230582	4.91	-0.13	5.04	0.000168	0.00117
chr11	82120194	82120557		chr7	102565298	102565585	4.3	-0.62	4.92	0.000318	0.00194		chr12	26464337	26464692	4.74	-0.55	5.29	0.000179	0.00124
chr11	82952627	82953013		chr11	76135590	76135886	4.4	-0.62	5.02	0.000322	0.00194		chr5	92377148	92377490	4.29	-1.14	5.43	0.000194	0.00133
chr11	82991795	82992019		chr9	118040929	118041423	4.55	0.13	4.42	0.000356	0.00212		chr10	83836296	83836645	4.45	-0.82	5.26	0.000195	0.00133
chr11	83077952	83078481		chr6	55016910	55017209	4.41	-0.62	5.03	0.000361	0.00213		chr8	46842625	46843002	4.39	-1.14	5.54	0.000203	0.00136
chr11	83118149	83118403		chr16	44676585	44676875	4.33	-0.62	4.95	0.000364	0.00213		chr5	103592785	103593279	4.77	-0.13	4.91	0.000208	0.00138
chr11	83541016	83541261		chr7	141010545	141010901	5.44	1.62	3.82	0.000371	0.00214		chr13	32924960	32925288	4.23	-1.57	5.79	0.000209	0.00138
chr11	86613892	86614187		chr1	173766925	173767308	5.23	1.27	3.96	0.000372	0.00214		chr11	53762833	53763269	4.97	0.19	4.78	0.000211	0.00138
chr11	88999227	88999649		chr13	56116031	56116433	4.92	0.8	4.11	0.000382	0.00216		chr1	149833912	149834212	4.18	-1.57	5.75	0.000212	0.00138
chr11	89031187	89031444		chr18	60439025	60439458	4.85	0.62	4.23	0.000385	0.00216		chr5	120907360	120907782	5	0.44	4.56	0.000241	0.00154
chr11	94097522	94097799		chr9	122310735	122311174	5.59	1.52	4.07	0.000386	0.00216		chr8	61909202	61909596	4.8	-0.13	4.94	0.000241	0.00154
chr11	96349915	96350215		chr5	121383912	121384349	5.2	1.14	4.06	0.000394	0.00219		chr8	45409797	45410360	4.97	0.32	4.65	0.000246	0.00155
chr11	97127002	97127283		chr7	104353110	104353504	5.3	1.49	3.81	0.000407	0.00224		chr10	50592153	50592565	4.68	-0.13	4.81	0.000247	0.00155
chr11	100355467	100355670		chr9	107975339	107975703	5.05	0.82	4.24	0.000418	0.00228		chr17	34187534	34187993	5.35	0.57	4.78	0.000264	0.00164
chr11	100704075	100704441		chr15	74967651	74968182	5.52	1.52	4	0.000455	0.00246		chr9	58249483	58249893	5.4	0.93	4.47	0.000276	0.0017
chr11	100735583	100735835		chr17	29660480	29660854	5.83	2.32	3.51	0.000475	0.00255		chr11	58199332	58199654	4.16	-1.57	5.72	0.000282	0.00172
chr11	101448260	101448643		chr2	173218772	173219151	4.67	0.61	4.06	0.000513	0.00273		chr11	48994056	48994486	4.72	-0.13	4.85	0.000295	0.00179
chr11	103218172	103218485		chr13	69534762	69535081	4.68	0.4	4.29	0.000525	0.00277		chr2	30133018	30133344	4.14	-1.57	5.71	0.0003	0.00179
chr11	109362383	109362703		chr2	157135220	157135473	4.41	0.13	4.28	0.000529	0.00277		chr16	44676585	44676875	4.1	-1.57	5.67	0.000301	0.00179
chr11	117232989	117233222		chr7	134028571	134028844	4.19	-0.62	4.81	0.00054	0.0028		chr17	33919444	33919831	4.67	0.03	4.64	0.000314	0.00185
chr11	117989871	117990134		chr1	128078991	128079447	5.48	1.52	3.96	0.00055	0.00283		chr7	141435285	141435689	5.35	0.68	4.67	0.000317	0.00185
chr11	118401808	118402154		chr16	35869201	35869502	4.18	-0.2	4.38	0.000583	0.00298		chr7	104244269	104244662	4.99	0.56	4.42	0.000328	0.0019
chr11	119392769	119393465		chr2	119478116	119478456	5.41	1.52	3.89	0.000593	0.003		chr5	105110231	105110518	4.14	-1.57	5.7	0.000333	0.0019
chr11	121090991	121091395		chr6	108246352	108246708	4.57	0.13	4.44	0.000604	0.00304		chr9	21235347	21235628	4.06	-1.57	5.63	0.000333	0.0019
chr11	121550054	121550536		chr6	3399322	3399724	5.14	1.14	4	0.000643	0.00321		chr1	92905965	92906297	4.39	-0.84	5.23	0.000335	0.0019
chr12	8922393	8922783		chr18	70420370	70420550	4.03	-0.62	4.65	0.000664	0.00328		chr1	185047897	185048282	4.31	-0.82	5.13	0.000367	0.00206
chr12	26456402	26456679		chr3	145102058	145102511	4.79	0.62	4.17	0.000674	0.00331		chr13	69534762	69535081	4.38	-0.55	4.93	0.000385	0.00215
chr12	26464337	26464692		chr19	34607388	34607985	5.34	1.4	3.94	0.000694	0.00338		chr6	55016910	55017209	4.04	-1.57	5.61	0.000387	0.00215
chr12	26469039	26469551		chr7	28381221	28381675	5.3	1.72	3.59	0.000704	0.0034		chr8	83332602	83332910	4.42	-0.57	4.99	0.000393	0.00216
chr12	32820864	32821372		chr15	76243155	76243588	5.51	1.88	3.63	0.000739	0.00355		chr7	106236660	106237091	5.53	1.31	4.22	0.000397	0.00217
chr12	34075542	34075820		chr8	11382878	11383150	4.77	0.62	4.15	0.000752	0.00357		chr17	74668104	74668413	3.94	-1.57	5.51	0.00041	0.00222
chr12	58851888	58852220		chr7	141476618	141476867	4.08	-0.62	4.7	0.000756	0.00357		chr2	62645997	62646468	5.31	0.78	4.53	0.000417	0.00222
chr12	75622819	75623149		chr16	35918956	35919456	4.06	-0.2	4.26	0.00077	0.00361		chr4	156200724	156201121	4.73	0.04	4.69	0.000419	0.00222
chr12	80811978	80812165		chr1	131446591	131446949	5.07	1.38	3.68	0.000783	0.00365		chr17	33902457	33902793	4.29	-0.82	5.1	0.00042	0.00222
chr12	84762379	84762807		chr11	72690183	72690594	5.35	1.51	3.84	0.000821	0.00379		chr7	104464992	104465400	5.43	0.74	4.69	0.000427	0.00224
chr12	84764834	84765169		chr2	167505202	167505644	5.65	1.87	3.78	0.000845	0.00386		chr11	72301449	72301845	5.03	0.85	4.18	0.000445	0.00231
chr12	102878709	102878939		chr2	79087226	79087596	4.71	0.97	3.75	0.000848	0.00386		chr3	151749708	151750117	4.85	0.19	4.66	0.000446	0.00231
chr12	103433879	103434549		chr14	73384212	73384817	4.48	0.61	3.87	0.000895	0.00405		chr9	37656374	37656655	3.98	-1.57	5.55	0.00046	0.00236
chr12	111894461	111894710		chr3	141700856	141701209	4.31	0.13	4.18	0.000931	0.00418		chr5	38611046	38611401	4.09	-1.57	5.66	0.00047	0.00238
chr12	112795773	112795989		chr17	33909960	33910355	5.27	1.52	3.75	0.000948	0.00418		chr2	47825398	47825694	4.01	-1.14	5.15	0.00047	0.00238
chr13	12460593	12460812		chr7	140941670	140941940	3.99	-0.62	4.61	0.000949	0.00418		chr6	90531435	90531809	4.35	-0.55	4.9	0.000475	0.00239
chr13	23445921	23446121		chr2	84774867	84775109	4.47	0.13	4.34	0.000951	0.00418		chr11	101448260	101448643	5.29	1.18	4.11	0.000493	0.00245
chr13	24268036	24268458		chr19	37508069	37508371	4.56	0.62	3.93	0.000973	0.00425		chr12	84764834	84765169	4.3	-0.84	5.14	0.000494	0.00245
chr13	32924960	32925288		chr1	177260459	177260704	4.07	-0.2	4.27	0.00101	0.00429		chr12	58851888	58852220	4.36	-0.82	5.18	0.000552	0.00272
chr13	36309150	36309391		chr8	46842625	46843002	4.07	-0.2	4.27	0.00101	0.00429		chr4	136590138	136590632	4.72	0.44	4.28	0.000555	0.00272
chr13	50418736	50419127		chr5	38611046	38611401	3.92	-0.62	4.54	0.00101	0.00429		chr9	118040929	118041423	4.31	-0.82	5.13	0.000562	0.00273
chr13	51346063	51346293		chr8	84800339	84800604	4.13	-0.2	4.33	0.00101	0.00429		chr2	16568332	16568629	3.94	-1.57	5.51	0.000595	0.00284
chr13	52236331	52236484		chr17	34198176	34198542	4	-0.2	4.2	0.00105	0.00442		chr2	181241733	181242192	5	0.54	4.46	0.000595	0.00284
chr13	54605504	54605733		chr17	33902457	33902793	4.4	0.13	4.27	0.00105	0.00442		chr6	3399322	3399724	4.72	0.19	4.53	0.000595	0.00284
chr13	56116031	56116433		chr7	135999197	135999488	4.02	-0.2	4.21	0.00109	0.00453		chr3	141700856	141701209	4.19	-0.82	5.01	0.000608	0.00286
chr13	58478041	58478291		chr2	147012498	147012846	4.11	0.13	3.98	0.00109	0.00453		chr5	92080249	92080647	5.32	1.17	4.15	0.000611	0.00286
chr13	69526515	69526805		chr4	135312841	135313169	4.48	0.4	4.08	0.00113	0.00466		chr17	33909960	33910355	5.06	0.57	4.48	0.000612	0.00286
chr13	69534762	69535081		chr2	47825398	47825694	3.97	-0.2	4.16	0.00115	0.00468		chr4	100275500	100275936	4.84	0.45	4.39	0.000636	0.00296
chr13	94382432	94382769		chr17	79821074	79821441	4.73	0.99	3.74	0.00125	0.00504		chr12	8922393	8922783	4.19	-0.84	5.03	0.000647	0.00299
chr13	95845284	95845486		chr5	103592785	103593279	4.59	0.82	3.78	0.00125	0.00504		chr10	16994953	16995321	4.15	-0.82	4.97	0.000668	0.00305
chr13	96556607	96556931		chr3	104791965	104792324	4.1	0.13	3.97	0.00131	0.00526		chr2	79339095	79339400	4.15	-0.82	4.97	0.000668	0.00305
chr13	97344141	97344396		chr7	141435285	141435689	5.27	1.63	3.64	0.00132	0.00526		chr5	92368363	92368743	4.23	-0.57	4.8	0.000686	0.00309
chr13	104285831	104286283		chr15	6874295	6874515	3.98	-0.62	4.6	0.00134	0.00531		chr2	147012498	147012846	4.13	-0.82	4.94	0.000686	0.00309
chr13	107741935	107742324		chr1	152904334	152904790	5.25	1.82	3.43	0.00142	0.00555		chr11	82952627	82953013	4.18	-0.84	5.01	0.000697	0.00312
chr13	116740944	116741157		chr2	20345021	20345284	4.2	0.4	3.8	0.00143	0.00555		chr17	44100902	44101240	3.88	-1.57	5.45	0.000723	0.00321
chr14	8095554	8095754		chr5	100636744	100637197	4.88	1.4	3.48	0.00143	0.00555		chr2	126933009	126933424	4.58	0.04	4.54	0.000726	0.00321
chr14	20885221	20885468		chr11	82952627	82953013	4.02	0.11	3.91	0.00144	0.00555		chr15	74967651	74968182	4.95	0.57	4.38	0.000742	0.00326
chr14	21973236	21973523		chr11	30580019	30580378	4.05	0.13	3.91	0.00145	0.00555		chr1	173912860	173913371	5.23	0.87	4.36	0.000757	0.0033
chr14	26638889	26639273		chr1	81758335	81758660	3.86	-0.62	4.48	0.00146	0.00557		chr16	97535744	97536116	3.9	-1.14	5.05	0.00076	0.0033
chr14	47104567	47104807		chr5	5419299	5419519	3.94	-0.2	4.13	0.00148	0.00557		chr11	48992206	48992529	4.94	0.57	4.37	0.00077	0.00332
chr14	50944107	50944424		chr4	129009813	129010109	4.6	0.62	3.98	0.00148	0.00557		chr1	80622510	80622868	3.92	-1.14	5.06	0.00078	0.00333
chr14	54097471	54097725		chr14	100026689	100026981	4.26	0.4	3.87	0.00152	0.00571		chr4	13421622	13421909	3.96	-1.14	5.11	0.000782	0.00333
chr14	55421183	55421415		chr19	22699385	22699699	3.79	-0.62	4.41	0.00162	0.00601		chr7	141010545	141010901	4.73	0.67	4.07	0.000798	0.00337
chr14	55603894	55604425		chr9	95954749	95955046	3.93	0.11	3.81	0.00162	0.00601		chr6	108246352	108246708	4.16	-0.82	4.98	0.000805	0.00337
chr14	59365219	59365663		chr19	11540131	11540595	4.83	1.5	3.33	0.00164	0.00603		chrX	167340097	167340445	4.16	-0.82	4.98	0.000805	0.00337
chr14	64896349	64896686		chr13	107741935	107742324	3.81	-0.62	4.43	0.00169	0.00617		chr19	29366892	29367338	5.22	0.74	4.48	0.000831	0.00346
chr14	65837860	65838122		chr5	21366628	21367079	4.6	0.99	3.61	0.00177	0.00645		chr1	173766925	173767308	4.64	0.32	4.32	0.000844	0.00349
chr14	73384212	73384817		chr18	44380982	44381353	4.62	0.99	3.63	0.00181	0.00651		chr11	36941908	36942300	4.38	-0.55	4.93	0.000856	0.00352
chr14	76598369	76598715		chr6	101367126	101367412	4.54	0.82	3.73	0.00181	0.00651		chr4	119275231	119275600	4.17	-0.55	4.72	0.000881	0.0036
chr14	79481787	79482045		chr18	60238665	60239023	3.92	-0.2	4.11	0.00192	0.00685		chr12	26456402	26456679	3.86	-1.57	5.42	0.00091	0.0037
chr14	84454028	84454428		chr2	118035287	118035621	3.75	-0.62	4.36	0.00193	0.00685		chr9	122310735	122311174	4.97	0.57	4.4	0.000944	0.00382
chr14	100026689	100026981		chr3	95725978	95726208	3.82	-0.2	4.01	0.00195	0.00691		chr7	104353110	104353504	4.65	0.54	4.1	0.000954	0.00383
chr14	106194205	106194351		chr11	58183615	58183980	3.69	-0.62	4.31	0.00202	0.00712		chr17	34198176	34198542	3.85	-1.14	5	0.00096	0.00383
chr15	6874295	6874515		chr4	136590138	136590632	4.69	1.39	3.3	0.00204	0.00715		chr16	17467746	17468133	4.62	0.32	4.3	0.000962	0.00383
chr15	7670031	7670412		chr4	59224873	59225192	5.27	1.72	3.55	0.0021	0.00729		chr1	81758335	81758660	3.71	-1.57	5.28	0.000974	0.00385
chr15	12549557	12549809		chr6	34862940	34863247	4.66	0.99	3.67	0.00212	0.00733		chr19	47890715	47891102	4.55	0.19	4.35	0.000982	0.00385
chr15	23541012	23541377		chr19	5804732	5804955	3.69	-0.62	4.31	0.00219	0.00752		chr1	128078991	128079447	4.97	0.57	4.4	0.000985	0.00385
chr15	23563728	23564037		chr11	53763710	53764185	5.05	1.52	3.53	0.00225	0.0077		chr2	145905194	145905532	4.53	0.04	4.49	0.000997	0.00388
chr15	34748397	34748597		chr15	77729051	77729198	3.69	-0.62	4.31	0.00228	0.00772		chr2	84800343	84800685	4.64	0.3	4.35	0.001	0.00388
chr15	58889993	58890370		chr14	55421183	55421415	3.67	-0.62	4.29	0.00228	0.00772		chr18	58100977	58101267	3.72	-1.57	5.29	0.00109	0.00422
chr15	74960681	74961174		chr14	20885221	20885468	4.72	1.14	3.58	0.00231	0.00778		chr11	82120194	82120557	4.57	0.19	4.38	0.00111	0.00424
chr15	74967651	74968182		chr2	145905194	145905532	4.5	0.99	3.51	0.00234	0.00781		chr5	21366628	21367079	4.46	0.04	4.43	0.00111	0.00424
chr15	74989310	74989690		chr17	78248962	78249257	4.37	0.82	3.56	0.00234	0.00781		chr17	29081913	29082313	4.24	-0.14	4.38	0.00112	0.00424
chr15	76243155	76243588		chr4	149943249	149943504	4.01	0.13	3.88	0.00237	0.00784		chr2	6464037	6464312	3.98	-0.82	4.8	0.00112	0.00424
chr15	77044875	77045108		chr11	48994056	48994486	4.43	0.82	3.61	0.00247	0.00813		chr15	76243155	76243588	4.93	0.93	4	0.00115	0.0043
chr15	77058744	77059060		chr8	83332602	83332910	3.99	0.38	3.61	0.00252	0.00814		chr19	37689557	37689881	3.95	-0.82	4.77	0.00116	0.00434
chr15	77410973	77411177		chr19	29366892	29367338	5.13	1.69	3.44	0.00253	0.00814		chr7	28381221	28381675	4.73	0.77	3.96	0.00121	0.00449
chr15	77729051	77729198		chr19	37208215	37208555	4.48	0.99	3.49	0.00254	0.00814		chr17	29660480	29660854	5.2	1.37	3.83	0.00124	0.00458
chr15	79403263	79403813		chr14	79481787	79482045	4.21	0.8	3.41	0.00255	0.00814		chr19	34607388	34607985	4.88	0.46	4.43	0.00125	0.00459
chr15	93654393	93654726		chr4	101357355	101357757	5.26	1.82	3.44	0.00256	0.00814		chr3	139344446	139344754	4	-0.82	4.82	0.00126	0.00459
chr15	93950458	93950727		chr3	98374583	98374889	4.27	0.62	3.65	0.00256	0.00814		chr1	163291814	163292190	4.14	-0.55	4.69	0.00127	0.00462
chr15	103199589	103199836		chr7	78913716	78914039	4.16	0.62	3.54	0.00257	0.00814		chr10	31564303	31564778	4.01	-0.57	4.57	0.00135	0.00489
chr16	8666634	8666920		chr11	48992206	48992529	5.05	1.52	3.52	0.00257	0.00814		chr5	90271409	90271774	4.65	0.46	4.2	0.00136	0.00489
chr16	10785400	10785770		chr2	90746080	90746406	4.5	1.13	3.37	0.00262	0.00825		chr18	44380982	44381353	4.4	0.04	4.36	0.00137	0.00489
chr16	10814731	10815030		chr9	60837506	60837847	4.61	1.14	3.47	0.00264	0.00828		chr17	41251184	41251437	3.6	-1.57	5.16	0.00138	0.00493
chr16	17467746	17468133		chr4	102104551	102104877	4.37	0.96	3.42	0.00268	0.00835		chr11	43767099	43767506	4.93	0.78	4.15	0.00139	0.00494
chr16	20611874	20612277		chr1	90051348	90051610	3.84	0.13	3.71	0.00269	0.00836		chr5	62723394	62723719	4.31	-0.16	4.47	0.0014	0.00496
chr16	20808267	20808496		chrX	14091756	14092161	6.05	3.36	2.69	0.00275	0.00848		chr11	88999227	88999649	4.75	1.02	3.73	0.00141	0.00497
chr16	22070651	22071011		chr15	23541012	23541377	3.9	0.13	3.77	0.00277	0.00852		chr13	56116031	56116433	4.14	-0.14	4.29	0.00145	0.00508
chr16	23609641	23610130		chr7	87204883	87205210	4.09	0.4	3.69	0.00283	0.00865		chr5	120887548	120887791	4.17	-0.33	4.49	0.00149	0.00518
chr16	24543765	24544092		chr7	73618193	73618623	4.9	1.28	3.62	0.00286	0.00866		chr14	26638889	26639273	3.81	-1.14	4.95	0.0015	0.0052
chr16	31314825	31315341		chr1	173622230	173622466	3.84	-0.2	4.03	0.00287	0.00866		chr1	45723398	45723646	3.68	-1.14	4.82	0.00153	0.00526
chr16	35869201	35869502		chr13	52236331	52236484	3.67	-0.62	4.29	0.00289	0.00866		chr6	120016730	120017064	4.35	0.01	4.34	0.0016	0.00547
chr16	35871191	35871749		chr17	29398337	29398618	3.91	0.13	3.78	0.00289	0.00866		chr17	31839489	31839796	3.74	-1.14	4.88	0.00164	0.00561
chr16	35918956	35919456		chr11	89031187	89031444	3.68	-0.62	4.3	0.00302	0.00899		chr11	76135590	76135886	3.57	-1.57	5.14	0.00165	0.00562
chr16	35938611	35939225		chr11	82991795	82992019	3.96	0.4	3.56	0.00304	0.00899		chr9	81311724	81312007	3.61	-1.57	5.17	0.00172	0.0058
chr16	44676585	44676875		chr12	26464337	26464692	3.96	0.4	3.56	0.00304	0.00899		chr11	53763710	53764185	4.66	0.57	4.08	0.00172	0.0058
chr16	49857476	49857913		chr17	34879521	34879823	3.96	0.4	3.57	0.00307	0.00902		chr7	37563025	37563515	4.75	0.57	4.18	0.00175	0.00586
chr16	56111563	56111860		chr2	167062549	167062835	4.37	0.82	3.56	0.00308	0.00902		chr8	22808381	22808808	4.94	0.96	3.99	0.00178	0.00594
chr16	57130865	57131183		chr13	23445921	23446121	3.8	0.13	3.67	0.00315	0.00914		chr16	8666634	8666920	3.75	-0.82	4.57	0.00182	0.00603
chr16	84621428	84621583		chr19	58468470	58468773	4.05	0.4	3.65	0.00315	0.00914		chr1	163187967	163188230	3.57	-1.57	5.13	0.00185	0.00607
chr16	88395304	88395547		chr6	120016730	120017064	4.24	0.96	3.28	0.00318	0.00918		chr15	93950458	93950727	3.57	-1.57	5.13	0.00185	0.00607
chr16	93816319	93816666		chr2	30875887	30876048	3.59	-0.62	4.2	0.00328	0.0094		chr16	22070651	22071011	3.88	-0.82	4.69	0.00186	0.00609
chr16	97462842	97463164		chr18	60211733	60212088	4.51	1.14	3.37	0.00328	0.0094		chr1	131446591	131446949	4.44	0.43	4.01	0.00189	0.00616
chr16	97463640	97463956		chr5	120907360	120907782	4.59	1.39	3.2	0.00335	0.00954		chr16	10814731	10815030	4.02	-0.33	4.34	0.0019	0.00616
chr16	97534911	97535351		chr12	102878709	102878939	3.55	-0.62	4.17	0.00342	0.00968		chr5	76051783	76052142	4.81	0.74	4.07	0.00191	0.00616
chr16	97535744	97536116		chr2	167351436	167351774	4.59	1.37	3.21	0.00342	0.00968		chr16	93816319	93816666	4.72	0.75	3.97	0.00193	0.00621
chr16	97536137	97536337		chr11	48927045	48927474	4.52	1.14	3.38	0.00359	0.0101		chr11	89031187	89031444	3.51	-1.57	5.08	0.00199	0.00637
chr17	5004827	5005053		chr8	22808381	22808808	5.25	1.9	3.34	0.00367	0.0103		chr1	189729519	189729878	4.55	0.46	4.1	0.00201	0.00641
chr17	16051725	16051964		chr15	23563728	23564037	3.76	0.13	3.63	0.00371	0.0103		chr13	69526515	69526805	3.8	-0.55	4.35	0.00203	0.00643
chr17	27790086	27790337		chr7	78912439	78912682	3.99	0.61	3.38	0.00375	0.0104		chr4	101357355	101357757	4.96	0.87	4.09	0.00204	0.00643
chr17	27826211	27826555		chr16	84621428	84621583	3.8	0.13	3.67	0.00375	0.0104		chr2	79349057	79349376	4.22	0.02	4.2	0.00217	0.00677
chr17	29081913	29082313		chr18	13941755	13942042	4.11	0.8	3.31	0.00382	0.0105		chr4	149943249	149943504	3.73	-0.82	4.55	0.00218	0.00677
chr17	29398337	29398618		chr11	43767099	43767506	5.08	1.73	3.35	0.00388	0.0106		chr4	59224873	59225192	4.63	0.77	3.86	0.00219	0.00677
chr17	29442057	29442344		chr7	74647457	74647797	4.16	0.82	3.34	0.0039	0.0106		chr11	121090991	121091395	4.25	0.04	4.21	0.00219	0.00677
chr17	29660480	29660854		chr7	58658020	58658200	3.54	-0.62	4.15	0.00399	0.0108		chr11	49064137	49064465	4.52	0.3	4.22	0.0022	0.00677
chr17	31839489	31839796		chr9	20868573	20868992	4.85	1.52	3.33	0.00401	0.0109		chr15	7670031	7670412	4.57	0.75	3.82	0.00221	0.00677
chr17	33902457	33902793		chr5	75316079	75316391	4.14	0.96	3.18	0.00408	0.011		chr14	55421183	55421415	3.51	-1.57	5.07	0.00221	0.00677
chr17	33909960	33910355		chr17	36042841	36043007	3.66	-0.2	3.85	0.00416	0.0112		chr15	93654393	93654726	4.55	0.86	3.69	0.00226	0.00688
chr17	33919444	33919831		chr19	47890715	47891102	4.51	1.14	3.37	0.00423	0.0113		chr1	172711511	172711776	4.16	0.17	3.99	0.00232	0.00704
chr17	34121091	34121334		chr12	58851888	58852220	3.72	0.13	3.59	0.00436	0.0115		chr3	40453210	40453535	4.32	0.19	4.13	0.00233	0.00704
chr17	34187534	34187993		chr9	46110841	46111138	3.72	0.13	3.59	0.00436	0.0115		chr19	36347226	36347498	3.46	-1.57	5.03	0.00241	0.00723
chr17	34198176	34198542		chr8	90877198	90877482	4.09	0.62	3.47	0.0044	0.0116		chr4	124652716	124653011	3.55	-1.14	4.7	0.00241	0.00723
chr17	34879521	34879823		chr12	26456402	26456679	3.57	-0.62	4.19	0.00441	0.0116		chr9	13894494	13894782	3.57	-1.14	4.72	0.00242	0.00723
chr17	36020688	36021147		chr5	117158671	117159029	4.38	1.14	3.24	0.0046	0.012		chr1	177260459	177260704	3.54	-1.14	4.68	0.00244	0.00725
chr17	36023529	36023949		chr17	80772509	80772696	3.59	-0.62	4.2	0.00469	0.0122		chr18	13941755	13942042	3.98	-0.14	4.12	0.00248	0.00736
chr17	36042841	36043007		chr1	35274687	35275064	4.15	0.82	3.33	0.00475	0.0123		chr4	135312841	135313169	3.95	-0.55	4.51	0.0025	0.00738
chr17	36836835	36837134		chr11	100355467	100355670	3.46	-0.62	4.08	0.00481	0.0124		chr3	154692199	154692500	3.5	-1.57	5.07	0.00251	0.00738
chr17	41251184	41251437		chr12	112795773	112795989	3.49	-0.62	4.1	0.00489	0.0126		chr14	84454028	84454428	4.58	0.57	4.01	0.00261	0.00762
chr17	44100902	44101240		chr8	45409797	45410360	4.46	1.27	3.19	0.0049	0.0126		chr19	56565901	56566323	4.25	0.04	4.21	0.00261	0.00762
chr17	53478643	53478820		chr4	63870776	63871068	3.81	0.11	3.69	0.00509	0.013		chr7	118947365	118947645	3.44	-1.57	5.01	0.00266	0.00774
chr17	53528905	53529144		chr16	10785400	10785770	4.78	1.4	3.37	0.00517	0.0131		chr9	20868573	20868992	4.56	0.57	3.99	0.0027	0.00782
chr17	53569829	53570084		chr1	173942423	173942625	4.42	1.14	3.28	0.00518	0.0131		chr10	117910482	117910756	3.57	-1.14	4.71	0.00271	0.00782
chr17	63738189	63738425		chr17	53569829	53570084	3.69	0.13	3.56	0.00526	0.0132		chr15	23563728	23564037	3.72	-0.82	4.54	0.00279	0.00802
chr17	66822513	66822742		chr9	120001904	120002236	4.57	1.6	2.97	0.00527	0.0132		chr11	48902068	48902336	3.64	-0.82	4.45	0.00281	0.00802
chr17	73942244	73942444		chr12	80811978	80812165	3.62	-0.2	3.82	0.00534	0.0134		chr19	43752407	43752790	4.46	0.33	4.13	0.00283	0.00804
chr17	73962604	73962880		chr17	29081913	29082313	3.92	0.8	3.11	0.00579	0.0144		chr3	107760122	107760448	3.77	-0.34	4.11	0.00287	0.00812
chr17	74668104	74668413		chr5	137115985	137116345	4.91	2.05	2.86	0.00596	0.0148		chr5	92348947	92349266	3.67	-0.82	4.49	0.00287	0.00812
chr17	78248962	78249257		chr11	83541016	83541261	3.38	-0.62	4	0.00599	0.0148		chr5	117158671	117159029	4.26	0.19	4.07	0.0029	0.00815
chr17	78882399	78882733		chr14	50944107	50944424	3.43	-0.62	4.05	0.00604	0.0148		chr2	167351436	167351774	4.33	0.43	3.9	0.00295	0.00827
chr17	79821074	79821441		chr1	10700965	10701290	4.44	0.99	3.45	0.00605	0.0148		chr10	109986181	109986518	3.68	-0.82	4.5	0.00296	0.00827
chr17	80772509	80772696		chr2	122147420	122147679	4.32	1.14	3.18	0.00626	0.0153		chr3	46320013	46320249	3.49	-1.14	4.63	0.00322	0.00896
chr17	81744367	81744615		chr5	90224037	90224423	4.74	1.62	3.12	0.00639	0.0155		chr9	7863010	7863261	3.37	-1.57	4.94	0.00324	0.00897
chr18	6319621	6320015		chr17	27826211	27826555	3.74	0.13	3.61	0.00648	0.0157		chr18	60375689	60375953	3.39	-1.57	4.96	0.00327	0.00902
chr18	6944589	6944798		chr4	63916224	63916452	3.62	-0.62	4.24	0.00648	0.0157		chr14	21973236	21973523	3.71	-0.55	4.26	0.00328	0.00903
chr18	7906140	7906420		chr8	72303608	72303751	3.34	-0.62	3.96	0.00671	0.0162		chr2	90746080	90746406	4.13	0.18	3.94	0.00332	0.00909
chr18	13941755	13942042		chr11	36941908	36942300	3.72	0.4	3.33	0.00679	0.0163		chr16	97463640	97463956	4.22	0.19	4.03	0.00343	0.0093
chr18	17287412	17287670		chr11	80185174	80185484	3.71	0.4	3.32	0.00685	0.0164		chr10	107952557	107952905	4.81	1.31	3.5	0.00343	0.0093
chr18	32564258	32564521		chr18	36027108	36027467	3.46	-0.2	3.66	0.00727	0.0173		chr15	77058744	77059060	4.57	1.1	3.47	0.00344	0.0093
chr18	36027108	36027467		chr2	145864769	145865054	3.77	0.4	3.37	0.00728	0.0173		chr6	49259691	49260039	4.09	-0.13	4.22	0.00347	0.0093
chr18	44380982	44381353		chr1	189729519	189729878	4.62	1.4	3.21	0.00747	0.0176		chr1	180293127	180293445	3.66	-0.84	4.5	0.00348	0.0093
chr18	58100977	58101267		chr13	94382432	94382769	3.38	-0.62	4	0.00753	0.0177		chr13	94382432	94382769	3.53	-1.57	5.1	0.00348	0.0093
chr18	60211733	60212088		chr1	64617269	64617433	3.5	-0.2	3.69	0.00763	0.0179		chr10	79824398	79824691	3.92	-0.13	4.06	0.00349	0.0093
chr18	60238665	60239023		chr13	50418736	50419127	3.79	0.62	3.17	0.00777	0.0182		chr9	111058956	111059216	3.29	-1.57	4.86	0.00353	0.00937
chr18	60375689	60375953		chr1	161353371	161353690	3.99	0.98	3.01	0.00799	0.0185		chr2	152876375	152876688	4.32	0.46	3.87	0.00368	0.00974
chr18	60382504	60382654		chr11	117989871	117990134	4.55	1.4	3.14	0.00799	0.0185		chr1	79766285	79766563	3.78	-0.35	4.13	0.00371	0.00978
chr18	60439025	60439458		chr15	77410973	77411177	3.28	-0.62	3.9	0.00803	0.0186		chr16	97462842	97463164	4.22	0.19	4.03	0.00372	0.00978
chr18	67711756	67712002		chr6	67170364	67170627	3.87	0.97	2.9	0.00825	0.019		chr9	46110841	46111138	3.59	-0.82	4.41	0.00376	0.00984
chr18	70420370	70420550		chr7	47008653	47008954	4.73	1.52	3.21	0.00831	0.0191		chr16	10785400	10785770	4.39	0.46	3.94	0.00379	0.00989
chr18	75378893	75379117		chr6	134035564	134035855	3.8	-0.2	3.99	0.00834	0.0191		chr2	18821644	18822114	4.62	0.96	3.67	0.00394	0.0102
chr18	78793534	78793767		chr11	86613892	86614187	4.36	1.28	3.08	0.00849	0.0193		chrX	14091756	14092161	5.61	2.41	3.2	0.00396	0.0102
chr18	84712783	84712983		chr11	100735583	100735835	4.16	1.14	3.02	0.00849	0.0193		chr16	88395304	88395547	3.3	-1.57	4.87	0.00397	0.0102
chr19	5804732	5804955		chr1	173658048	173658382	3.93	0.96	2.97	0.00864	0.0195		chr11	83541016	83541261	3.32	-1.57	4.89	0.00398	0.0102
chr19	6045968	6046256		chr6	111734021	111734459	4.55	1.49	3.06	0.00876	0.0197		chr19	6045968	6046256	3.9	-0.13	4.04	0.00402	0.0103
chr19	11494528	11494896		chr7	104464992	104465400	4.7	1.69	3	0.00888	0.0199		chr9	107975339	107975703	3.9	-0.13	4.04	0.00402	0.0103
chr19	11540131	11540595		chr3	148633674	148633911	3.42	-0.2	3.62	0.00902	0.0202		chr11	103218172	103218485	3.51	-0.82	4.33	0.00409	0.0104
chr19	22699385	22699699		chr19	53434032	53434326	4.79	1.98	2.81	0.00907	0.0202		chr4	102104551	102104877	4.01	0.01	4	0.00416	0.0105
chr19	29222438	29222898		chr11	97127002	97127283	3.42	-0.62	4.04	0.00913	0.0203		chr1	132080369	132080772	3.36	-1.57	4.93	0.0042	0.0106
chr19	29366892	29367338		chr14	84454028	84454428	4.56	1.52	3.03	0.00915	0.0203		chr1	23399642	23399903	3.4	-1.14	4.54	0.00434	0.0109
chr19	32107952	32108152		chr15	58889993	58890370	4.56	1.89	2.67	0.00924	0.0204		chr10	42712980	42713263	3.42	-1.14	4.56	0.00438	0.011
chr19	32832244	32832475		chr15	93654393	93654726	4.66	1.81	2.85	0.00953	0.0209		chr14	54097471	54097725	3.28	-1.57	4.84	0.00439	0.011
chr19	34553401	34553903		chr6	136551040	136551344	4.09	1.13	2.96	0.0096	0.021		chr7	139440051	139440289	3.25	-1.57	4.82	0.00442	0.011
chr19	34570040	34570364		chr11	82039149	82039454	4.85	2.12	2.74	0.00981	0.0214		chr11	81614297	81614565	3.3	-1.57	4.86	0.00442	0.011
chr19	34607388	34607985		chr4	119275231	119275600	3.74	0.4	3.35	0.00991	0.0216		chr4	41399954	41400281	3.32	-1.57	4.88	0.00453	0.0112
chr19	34640590	34641048		chr7	37563025	37563515	4.47	1.52	2.95	0.00999	0.0217		chr13	96556607	96556931	3.52	-0.84	4.36	0.00463	0.0114
chr19	36347226	36347498		chr1	45723398	45723646	3.46	-0.2	3.66	0.0101	0.0218		chr14	79481787	79482045	3.7	-0.14	3.84	0.00474	0.0117
chr19	37208215	37208555		chr2	16568332	16568629	3.2	-0.62	3.82	0.0102	0.0219		chr3	27272970	27273268	3.4	-1.57	4.97	0.00484	0.0118
chr19	37508069	37508371		chr19	43752407	43752790	4.3	1.28	3.02	0.0103	0.022		chr7	102565298	102565585	3.19	-1.57	4.75	0.00486	0.0118
chr19	37689557	37689881		chr5	65475838	65476060	3.66	0.13	3.52	0.0103	0.022		chr14	65837860	65838122	3.25	-1.57	4.81	0.00487	0.0118
chr19	41992588	41992949		chr5	102845558	102845809	3.75	0.62	3.12	0.0104	0.022		chr15	77410973	77411177	3.25	-1.57	4.81	0.00487	0.0118
chr19	43752407	43752790		chr9	47067956	47068247	3.75	0.62	3.12	0.0104	0.022		chr2	119478116	119478456	4.3	0.57	3.73	0.00496	0.012
chr19	47890715	47891102		chr5	92080249	92080647	4.77	2.12	2.64	0.0106	0.0225		chr5	105239484	105239771	3.69	-0.35	4.04	0.00507	0.0122
chr19	53434032	53434326		chr9	37430771	37431040	3.62	0.61	3.01	0.0107	0.0226		chr11	94097522	94097799	3.52	-0.82	4.34	0.00509	0.0122
chr19	56565901	56566323		chr7	109567465	109567702	3.22	-0.62	3.84	0.0109	0.0229		chr1	10700965	10701290	4.21	0.04	4.17	0.00511	0.0122
chr19	58468470	58468773		chr8	77422884	77423131	3.34	-0.2	3.53	0.011	0.023		chr4	56222197	56222798	4.59	0.78	3.81	0.00524	0.0125
chr2	6464037	6464312		chr8	46739399	46739745	4.26	1.28	2.99	0.011	0.023		chr16	35871191	35871749	5.98	1.36	4.62	0.00539	0.0128
chr2	14144359	14144633		chr14	26638889	26639273	3.32	-0.2	3.52	0.0111	0.0232		chr11	21237851	21238082	3.37	-1.14	4.51	0.00542	0.0128
chr2	16568332	16568629		chr9	82964082	82964415	4.03	1.14	2.89	0.0114	0.0236		chr12	75622819	75623149	4.11	0.16	3.95	0.00545	0.0129
chr2	18821644	18822114		chr1	92905965	92906297	3.39	0.11	3.28	0.0114	0.0236		chr2	68434684	68434952	3.18	-1.57	4.74	0.00549	0.0129
chr2	20345021	20345284		chr6	15793651	15793994	4.52	1.52	3	0.0116	0.0239		chr8	11382878	11383150	3.74	-0.33	4.07	0.00559	0.0131
chr2	26493499	26493771		chr17	74668104	74668413	3.16	-0.62	3.77	0.0116	0.0239		chr9	37430771	37431040	3.58	-0.34	3.92	0.00566	0.0132
chr2	29965253	29965481		chr13	51346063	51346293	3.79	0.96	2.83	0.0117	0.024		chr17	78882399	78882733	4.33	0.86	3.47	0.0057	0.0133
chr2	30133018	30133344		chr7	118947365	118947645	3.26	-0.62	3.88	0.012	0.0246		chr1	173658048	173658382	3.88	0.01	3.87	0.00579	0.0134
chr2	30875887	30876048		chr13	96556607	96556931	3.35	0.11	3.24	0.0124	0.0252		chr5	97024088	97024336	3.41	-1.14	4.55	0.00588	0.0136
chr2	47825398	47825694		chr17	78882399	78882733	4.54	1.81	2.73	0.0124	0.0252		chr15	23541012	23541377	3.44	-0.82	4.26	0.00599	0.0138
chr2	49744346	49744579		chr7	126200534	126200764	3.95	0.99	2.96	0.0125	0.0253		chr1	174031765	174032078	3.17	-1.57	4.74	0.00601	0.0138
chr2	51934797	51935087		chr6	66916910	66917333	3.98	1.14	2.84	0.0126	0.0254		chr19	22699385	22699699	3.19	-1.57	4.76	0.00604	0.0138
chr2	51935251	51935485		chr11	118401808	118402154	5.03	2.25	2.78	0.0127	0.0256		chr6	136551040	136551344	3.94	0.18	3.76	0.00604	0.0138
chr2	60666489	60666716		chr11	96349915	96350215	4.08	1.14	2.94	0.0128	0.0256		chr1	135489067	135489360	3.22	-1.57	4.78	0.00617	0.014
chr2	60939618	60939832		chr2	29965253	29965481	3.69	0.61	3.08	0.0128	0.0256		chr13	58478041	58478291	3.22	-1.57	4.78	0.00617	0.014
chr2	62645997	62646468		chr1	173741790	173741965	3.28	-0.62	3.9	0.0129	0.0258		chr14	50944107	50944424	3.22	-1.57	4.78	0.00617	0.014
chr2	68434684	68434952		chr4	95303498	95303671	3.55	0.61	2.94	0.0131	0.0261		chr17	34879521	34879823	3.57	-0.55	4.12	0.00618	0.014
chr2	79087226	79087596		chr7	112620540	112620705	3.12	-0.62	3.74	0.0135	0.0267		chr19	37508069	37508371	3.65	-0.33	3.98	0.00621	0.014
chr2	79339095	79339400		chr14	106194205	106194351	3.15	-0.62	3.77	0.0136	0.0267		chr17	27790086	27790337	3.24	-1.57	4.8	0.00644	0.0144
chr2	79349057	79349376		chr15	77044875	77045108	3.25	-0.2	3.44	0.0139	0.0272		chr5	92505379	92505669	3.24	-1.57	4.8	0.00644	0.0144
chr2	84774867	84775109		chr6	53964116	53964275	3.17	-0.62	3.79	0.0139	0.0272		chr16	35869201	35869502	3.28	-1.14	4.42	0.00655	0.0146
chr2	84799223	84799495		chr2	128420424	128420694	3.38	0.13	3.25	0.0141	0.0275		chr19	37208215	37208555	3.88	0.04	3.84	0.00656	0.0146
chr2	84800343	84800685		chr5	24686219	24686579	4.72	2.04	2.68	0.0142	0.0276		chr1	133948708	133948994	3.6	-0.55	4.15	0.00664	0.0147
chr2	90746080	90746406		chr17	73962604	73962880	3.5	0.4	3.1	0.0143	0.0277		chr9	21601161	21601526	3.51	-0.55	4.06	0.00664	0.0147
chr2	103117158	103117568		chr17	53478643	53478820	3.66	0.79	2.86	0.0144	0.0277		chr7	87204883	87205210	3.47	-0.55	4.03	0.00677	0.0149
chr2	117018556	117018704		chr2	154658015	154658316	4.54	1.79	2.76	0.0144	0.0277		chr7	109567465	109567702	3.08	-1.57	4.64	0.00677	0.0149
chr2	118035287	118035621		chr8	48511237	48511532	4.22	1.5	2.72	0.0147	0.0283		chr2	14144359	14144633	3.19	-1.57	4.75	0.00693	0.0152
chr2	119478116	119478456		chr13	12460593	12460812	3.45	0.13	3.32	0.0147	0.0283		chr17	78248962	78249257	3.66	-0.13	3.8	0.00709	0.0155
chr2	122147420	122147679		chr5	85977910	85978061	3.67	0.62	3.05	0.0153	0.0291		chr14	47104567	47104807	3.09	-1.57	4.65	0.00746	0.0162
chr2	122164244	122164614		chr5	121400185	121400577	3.67	0.62	3.05	0.0153	0.0291		chr2	84799223	84799495	3.41	-0.82	4.23	0.00754	0.0163
chr2	126933009	126933424		chr3	116047023	116047281	4.28	1.8	2.47	0.0154	0.0293		chr3	98374583	98374889	3.64	-0.33	3.97	0.00779	0.0168
chr2	128240754	128240915		chr5	92332329	92332677	4.86	1.98	2.88	0.0159	0.0301		chr17	73962604	73962880	3.6	-0.55	4.15	0.00787	0.017
chr2	128420424	128420694		chr9	85327700	85328019	4.14	1.6	2.54	0.016	0.0302		chr3	41259182	41259482	3.57	-0.33	3.9	0.008	0.0172
chr2	145801651	145801903		chr1	85649833	85650219	4.07	1.6	2.47	0.0166	0.0312		chr4	3929115	3929463	4.5	0.96	3.54	0.00807	0.0173
chr2	145864769	145865054		chr9	21235347	21235628	3.05	-0.62	3.67	0.0166	0.0312		chr6	31642554	31642777	3.22	-1.14	4.36	0.0081	0.0173
chr2	145905194	145905532		chr10	58926657	58926803	3.07	-0.62	3.69	0.0167	0.0312		chr11	80185174	80185484	3.48	-0.55	4.03	0.00811	0.0173
chr2	147012498	147012846		chr1	185047897	185048282	3.32	0.13	3.19	0.0171	0.032		chrX	98698870	98699097	3.01	-1.57	4.58	0.00819	0.0174
chr2	152332289	152332542		chr18	6319621	6320015	3.02	-0.62	3.64	0.0172	0.0321		chr19	41992588	41992949	4.22	0.33	3.89	0.00821	0.0174
chr2	152876375	152876688		chr11	82120194	82120557	4.17	1.14	3.03	0.0173	0.0321		chr4	63916224	63916452	3.06	-1.57	4.62	0.00829	0.0175
chr2	154658015	154658316		chr17	34121091	34121334	3.8	0.82	2.98	0.0182	0.0336		chr4	84184584	84184822	3.15	-1.14	4.3	0.0084	0.0176
chr2	156857432	156857649		chr5	90271409	90271774	4.06	1.4	2.66	0.0186	0.0343		chr15	77729051	77729198	3.03	-1.57	4.6	0.00841	0.0176
chr2	157135220	157135473		chr2	84800343	84800685	3.84	1.25	2.59	0.0189	0.0348		chr5	92332329	92332677	4.41	1.03	3.38	0.00843	0.0176
chr2	167058309	167058638		chr5	135962373	135962647	3.73	0.82	2.92	0.0196	0.0359		chr9	82964082	82964415	3.91	0.19	3.72	0.0085	0.0177
chr2	167062549	167062835		chr11	53763443	53763607	3.23	-0.62	3.85	0.0199	0.0363		chr18	67711756	67712002	3.52	-0.55	4.07	0.00867	0.018
chr2	167351436	167351774		chr18	32564258	32564521	4.22	1.52	2.7	0.0202	0.0368		chr11	86613892	86614187	4.02	0.33	3.69	0.00869	0.018
chr2	167505202	167505644		chr5	120887548	120887791	3.51	0.62	2.89	0.0206	0.0374		chr11	100355467	100355670	3.03	-1.57	4.59	0.00924	0.0191
chr2	173218772	173219151		chr17	44100902	44101240	2.98	-0.62	3.6	0.0207	0.0374		chr5	36726415	36726853	4.14	0.45	3.69	0.00928	0.0191
chr2	180589179	180589804		chr11	20133050	20133281	2.96	-0.62	3.58	0.0207	0.0374		chr2	51934797	51935087	3.05	-1.57	4.62	0.0093	0.0191
chr2	181241733	181242192		chr7	139440051	139440289	2.96	-0.62	3.58	0.0207	0.0374		chr7	47008653	47008954	4.08	0.57	3.51	0.00959	0.0197
chr3	5618149	5618478		chr15	12549557	12549809	3.5	0.62	2.88	0.0208	0.0374		chr1	138982302	138982574	3.4	-0.55	3.95	0.00966	0.0198
chr3	7502780	7503015		chr15	103199589	103199836	4.5	-0.62	5.11	0.021	0.0376		chr2	145864769	145865054	3.38	-0.55	3.93	0.00972	0.0198
chr3	14961772	14962069		chr6	89413595	89413824	3.22	0.11	3.1	0.0213	0.0381		chr10	58446255	58446587	3.92	0.19	3.73	0.00982	0.02
chr3	27272970	27273268		chr11	103218172	103218485	3.31	0.13	3.18	0.0215	0.0383		chr8	81345240	81345486	3.38	-0.82	4.2	0.00995	0.0202
chr3	40453210	40453535		chr13	58478041	58478291	2.95	-0.62	3.56	0.0217	0.0385		chr17	36836835	36837134	3.62	-0.33	3.95	0.00999	0.0202
chr3	40714612	40714877		chr3	147240763	147240978	2.93	-0.62	3.55	0.0218	0.0387		chr5	90224037	90224423	4.11	0.67	3.44	0.0102	0.0207
chr3	41259182	41259482		chr3	142620404	142620776	4.82	2.14	2.67	0.0231	0.0408		chr16	24543765	24544092	2.97	-1.57	4.53	0.0104	0.0209
chr3	46320013	46320249		chr18	78793534	78793767	3.96	1.28	2.68	0.0238	0.042		chr10	18484723	18484943	3.02	-1.57	4.59	0.0104	0.021
chr3	89730543	89730987		chr18	60382504	60382654	3.2	-0.2	3.4	0.0239	0.0421		chr2	128420424	128420694	3.34	-0.82	4.16	0.0106	0.0211
chr3	95632332	95632596		chr9	44881316	44881616	4.24	1.4	2.84	0.024	0.0421		chr1	85649833	85650219	4.06	0.65	3.41	0.0106	0.0212
chr3	95725978	95726208		chr18	60375689	60375953	2.89	-0.62	3.51	0.0242	0.0423		chr9	85327700	85328019	3.99	0.65	3.34	0.0108	0.0213
chr3	98374583	98374889		chr2	103117158	103117568	3.57	0.82	2.76	0.0242	0.0423		chr10	70095853	70096208	3.64	-0.13	3.78	0.0108	0.0213
chr3	101073503	101073651		chr10	128180159	128180441	3.59	0.82	2.77	0.0243	0.0423		chr2	49744346	49744579	3.04	-1.57	4.61	0.0108	0.0213
chr3	104791965	104792324		chr5	62723394	62723719	3.43	0.79	2.64	0.0244	0.0423		chr7	83966527	83966784	3.04	-1.57	4.61	0.0108	0.0213
chr3	104817815	104818316		chr5	92505379	92505669	3.05	-0.62	3.67	0.0245	0.0424		chr18	60211733	60212088	3.78	0.19	3.59	0.0111	0.0218
chr3	107760122	107760448		chr11	20712152	20712471	3.8	1.38	2.42	0.0248	0.0428		chr2	156857432	156857649	3.04	-1.14	4.19	0.0111	0.0218
chr3	115858670	115859004		chr1	172711511	172711776	3.74	1.12	2.62	0.025	0.043		chr9	60837506	60837847	3.92	0.19	3.73	0.0113	0.0219
chr3	116047023	116047281		chr2	117018556	117018704	3.34	0.4	2.94	0.0251	0.0431		chr16	20611874	20612277	3.38	-0.35	3.74	0.0113	0.0219
chr3	126758522	126758733		chr10	121586966	121587166	3.35	0.13	3.22	0.0253	0.0433		chr14	76598369	76598715	3.62	0.02	3.6	0.0113	0.0219
chr3	139344446	139344754		chr16	35871191	35871749	5.97	2.31	3.66	0.0254	0.0433		chr1	58722389	58722694	3.9	0.54	3.36	0.0113	0.0219
chr3	141700856	141701209		chr13	36309150	36309391	2.91	-0.62	3.53	0.0259	0.0439		chr2	60666489	60666716	3.63	0.17	3.46	0.0113	0.0219
chr3	142105874	142106191		chr18	84712783	84712983	2.91	-0.62	3.53	0.0259	0.0439		chr6	52486724	52486965	3.29	-0.82	4.11	0.0113	0.0219
chr3	142499170	142499384		chr5	118459151	118459297	3.23	0.13	3.1	0.026	0.0441		chr15	12549557	12549809	3.45	-0.33	3.77	0.0114	0.0219
chr3	142530040	142530486		chr5	92348947	92349266	3.17	0.13	3.04	0.0264	0.0446		chr7	101932746	101933062	3.49	-0.55	4.04	0.0116	0.0222
chr3	142559771	142560259		chr2	145801651	145801903	3.86	1.25	2.6	0.0266	0.0448		chr3	142499170	142499384	2.93	-1.57	4.5	0.0116	0.0222
chr3	142620404	142620776		chr6	8163075	8163297	2.85	-0.62	3.47	0.0268	0.0448		chr6	67170364	67170627	3.57	0.02	3.55	0.0116	0.0222
chr3	144760878	144761080		chr8	25601140	25601408	3.29	0.4	2.9	0.0268	0.0448		chr2	20345021	20345284	3.35	-0.55	3.9	0.0117	0.0223
chr3	145102058	145102511		chr3	144760878	144761080	3.25	0.13	3.12	0.0268	0.0448		chr6	87183879	87184180	3.5	-0.33	3.83	0.0118	0.0223
chr3	147240763	147240978		chr16	93816319	93816666	4.01	1.7	2.31	0.0278	0.0464		chr11	20133050	20133281	2.99	-1.57	4.55	0.0118	0.0223
chr3	148633674	148633911		chr16	56111563	56111860	5.72	0.62	5.1	0.0283	0.047		chr2	103117158	103117568	3.68	-0.13	3.81	0.0119	0.0224
chr3	151749708	151750117		chr11	21237851	21238082	3.12	-0.2	3.32	0.0288	0.0476		chr11	83118149	83118403	3.31	-0.55	3.86	0.0119	0.0224
chr3	154692199	154692500		chr3	101073503	101073651	3.12	-0.2	3.32	0.0288	0.0476		chr3	95632332	95632596	3.29	-0.84	4.12	0.0122	0.0229
chr4	3929115	3929463		chr6	66864482	66864798	2.81	-0.62	3.43	0.0294	0.0484		chr9	95954749	95955046	3.15	-0.84	3.98	0.0123	0.023
chr4	11007232	11007445		chr2	152332289	152332542	3.87	1.5	2.37	0.0294	0.0484		chr5	131290645	131290884	3.08	-1.14	4.23	0.0124	0.0232
chr4	11900023	11900393		chr2	128240754	128240915	3.23	-0.2	3.43	0.0304	0.0499		chr14	64896349	64896686	3.59	-0.13	3.72	0.0125	0.0233
chr4	13421622	13421909											chr3	148633674	148633911	3.03	-1.14	4.18	0.0126	0.0234
chr4	30675258	30675547											chr11	20712152	20712471	3.83	0.43	3.39	0.0126	0.0234
chr4	40239527	40240088											chr3	115858670	115859004	3.11	-1.14	4.25	0.0127	0.0234
chr4	41399954	41400281											chr1	149862696	149862957	3.48	-0.13	3.61	0.0127	0.0234
chr4	45972080	45972625											chr17	29442057	29442344	3.41	-0.55	3.96	0.0127	0.0235
chr4	56222197	56222798											chr10	115314332	115314639	3.6	-0.13	3.74	0.013	0.0236
chr4	58613112	58613419											chr1	125462946	125463167	2.9	-1.57	4.47	0.013	0.0236
chr4	59224873	59225192											chr17	66822513	66822742	2.9	-1.57	4.47	0.013	0.0236
chr4	63870776	63871068											chr3	126758522	126758733	2.9	-1.57	4.47	0.013	0.0236
chr4	63916224	63916452											chr7	133088721	133088921	2.9	-1.57	4.47	0.013	0.0236
chr4	84184584	84184822											chr15	58889993	58890370	4.11	0.94	3.17	0.013	0.0236
chr4	86074992	86075298											chr11	53769774	53770075	4.14	0.68	3.46	0.0133	0.0241
chr4	95303498	95303671											chr17	81744367	81744615	3.17	-0.82	3.99	0.0134	0.0241
chr4	100275500	100275936											chr16	20808267	20808496	3.03	-1.14	4.17	0.0138	0.0249
chr4	101357355	101357757											chr2	154658015	154658316	4.1	0.84	3.26	0.0141	0.0253
chr4	102104551	102104877											chr18	7906140	7906420	3.58	-0.13	3.71	0.0143	0.0255
chr4	119275231	119275600											chr8	90877198	90877482	3.45	-0.33	3.78	0.0143	0.0256
chr4	124652716	124653011											chr7	127996123	127996443	3.87	0.46	3.41	0.0145	0.0259
chr4	129009813	129010109											chr5	137115985	137116345	4.13	1.1	3.03	0.0146	0.0259
chr4	130802006	130802560											chr12	102878709	102878939	2.89	-1.57	4.46	0.0147	0.026
chr4	135312841	135313169											chr18	6944589	6944798	2.79	-1.57	4.36	0.0148	0.0262
chr4	136590138	136590632											chr11	30244099	30244363	3.76	0.55	3.21	0.0148	0.0262
chr4	149943249	149943504											chr3	40714612	40714877	3.35	-0.33	3.68	0.015	0.0263
chr4	156200724	156201121											chr6	29529083	29529370	3.6	0.01	3.59	0.0151	0.0266
chr5	5419299	5419519											chr1	156344438	156344745	4.27	1.24	3.03	0.0152	0.0266
chr5	21366628	21367079											chr17	16051725	16051964	3.26	-0.82	4.08	0.0152	0.0266
chr5	24686219	24686579											chr11	117232989	117233222	3.25	-0.55	3.8	0.0157	0.0272
chr5	36726415	36726853											chr14	100026689	100026981	3.25	-0.55	3.8	0.0157	0.0272
chr5	38611046	38611401											chr8	25601140	25601408	3.25	-0.55	3.8	0.0157	0.0272
chr5	62723394	62723719											chr11	82991795	82992019	3.23	-0.55	3.78	0.0157	0.0272
chr5	65475838	65476060											chr10	97548237	97548493	3.47	0.17	3.3	0.0159	0.0274
chr5	75316079	75316391											chr3	116047023	116047281	3.93	0.86	3.08	0.0163	0.0281
chr5	76051783	76052142											chr6	146675172	146675413	3.01	-0.84	3.85	0.0164	0.0282
chr5	85977910	85978061											chr6	8163075	8163297	2.8	-1.57	4.37	0.0165	0.0283
chr5	90224037	90224423											chr6	15793651	15793994	3.92	0.57	3.35	0.0165	0.0283
chr5	90271409	90271774											chr19	5804732	5804955	2.86	-1.57	4.42	0.0166	0.0284
chr5	92080249	92080647											chr16	57130865	57131183	3.06	-0.82	3.88	0.0167	0.0284
chr5	92332329	92332677											chr17	27826211	27826555	3.06	-0.82	3.88	0.0167	0.0284
chr5	92348947	92349266											chrX	7841677	7841981	3.45	-0.33	3.78	0.0168	0.0284
chr5	92353421	92353842											chr15	77044875	77045108	3.07	-1.14	4.21	0.0172	0.0291
chr5	92368363	92368743											chr19	32832244	32832475	2.93	-1.14	4.08	0.0173	0.0291
chr5	92377148	92377490											chr19	58468470	58468773	3.2	-0.55	3.75	0.0173	0.0291
chr5	92505379	92505669											chr13	116740944	116741157	2.74	-1.57	4.31	0.0176	0.0296
chr5	96069881	96070215											chr1	57593601	57593918	3.32	-0.33	3.65	0.018	0.0301
chr5	97024088	97024336											chr4	86074992	86075298	4.09	0.93	3.16	0.0181	0.0302
chr5	99214401	99214821											chr4	58613112	58613419	3.08	-0.82	3.9	0.0183	0.0305
chr5	100587611	100588023											chr2	167058309	167058638	2.79	-1.57	4.36	0.0185	0.0307
chr5	100636744	100637197											chr10	67091618	67091844	2.91	-1.57	4.48	0.0191	0.0316
chr5	102845558	102845809											chr1	90051348	90051610	3.13	-0.82	3.95	0.0194	0.0321
chr5	103592785	103593279											chr8	121083560	121083878	3.76	0.46	3.31	0.0194	0.0321
chr5	105110231	105110518											chr4	30675258	30675547	3.51	0.31	3.2	0.0195	0.0322
chr5	105239484	105239771											chr6	82764129	82764394	3.28	-0.33	3.6	0.0197	0.0323
chr5	105293651	105294072											chr12	34075542	34075820	3.68	0.45	3.24	0.0198	0.0324
chr5	114897219	114897770											chr2	60939618	60939832	3.03	-0.82	3.84	0.0202	0.033
chr5	117158671	117159029											chr1	66649698	66649932	3.38	0.01	3.37	0.0203	0.033
chr5	118459151	118459297											chr7	114744794	114745035	3.44	0.17	3.27	0.0203	0.033
chr5	120749695	120750117											chr13	97344141	97344396	3.7	0.33	3.37	0.0208	0.0337
chr5	120777511	120777888											chr17	5004827	5005053	2.72	-1.57	4.29	0.0208	0.0337
chr5	120812373	120812957											chr3	147240763	147240978	2.72	-1.57	4.29	0.0208	0.0337
chr5	120887548	120887791											chr3	14961772	14962069	3.08	-0.82	3.89	0.0209	0.0337
chr5	120907360	120907782											chr9	47067956	47068247	3.4	-0.33	3.73	0.0211	0.034
chr5	121383912	121384349											chr8	72303608	72303751	2.69	-1.57	4.26	0.0212	0.034
chr5	121400185	121400577											chr9	85400511	85400761	2.69	-1.57	4.26	0.0212	0.034
chr5	124015048	124015284											chr17	53528905	53529144	3.09	-0.55	3.65	0.0216	0.0345
chr5	131290645	131290884											chr15	34748397	34748597	2.79	-1.57	4.35	0.0216	0.0345
chr5	135962373	135962647											chr2	51935251	51935485	2.87	-1.14	4.01	0.0216	0.0345
chr5	137115985	137116345											chr9	56097946	56098248	3.19	-0.55	3.74	0.0217	0.0345
chr6	3399322	3399724											chr3	142105874	142106191	3.57	0.44	3.13	0.0227	0.036
chr6	8163075	8163297											chr10	78105589	78105790	2.94	-0.82	3.76	0.0231	0.0365
chr6	15793651	15793994											chr17	73942244	73942444	2.94	-0.82	3.76	0.0231	0.0365
chr6	17655182	17655568											chr1	45313203	45313382	3.04	-0.55	3.6	0.0232	0.0365
chr6	28864706	28865130											chr10	44003740	44004010	3.23	-0.14	3.37	0.0232	0.0365
chr6	29529083	29529370											chr18	75378893	75379117	2.81	-1.57	4.38	0.0234	0.0367
chr6	31642554	31642777											chr1	66881789	66881989	2.68	-1.57	4.25	0.0235	0.0368
chr6	34862940	34863247											chr2	122147420	122147679	3.46	0.19	3.26	0.0236	0.0368
chr6	38353903	38354528											chr7	78912439	78912682	3.14	-0.34	3.48	0.0236	0.0368
chr6	39117830	39118509											chr7	135999197	135999488	2.95	-1.14	4.09	0.0241	0.0375
chr6	48785191	48785473											chr8	77422884	77423131	2.83	-1.14	3.97	0.0243	0.0377
chr6	49259691	49260039											chr8	84974827	84975040	2.62	-1.57	4.19	0.0245	0.0379
chr6	52486724	52486965											chr10	34186764	34187088	3.26	-0.33	3.59	0.0247	0.0381
chr6	53964116	53964275											chr12	111894461	111894710	3.22	-0.16	3.38	0.0249	0.0384
chr6	55016910	55017209											chr13	54605504	54605733	3.14	-0.35	3.49	0.0253	0.0389
chr6	57582468	57582685											chr2	84774867	84775109	2.99	-0.82	3.81	0.0255	0.0391
chr6	58945801	58946052											chr6	58945801	58946052	3.19	-0.35	3.54	0.026	0.0398
chr6	66864482	66864798											chr6	57582468	57582685	3.22	-0.33	3.54	0.0265	0.0405
chr6	66916910	66917333											chr9	57917750	57918002	3.26	-0.14	3.41	0.0267	0.0405
chr6	67170364	67170627											chr10	95388963	95389189	2.61	-1.57	4.18	0.0267	0.0405
chr6	82764129	82764394											chr7	104404509	104404803	2.61	-1.57	4.18	0.0267	0.0405
chr6	87183879	87184180											chr9	67313783	67313983	2.61	-1.57	4.18	0.0267	0.0405
chr6	89413595	89413824											chr3	7502780	7503015	2.68	-1.57	4.24	0.0272	0.0411
chr6	90531435	90531809											chr3	5618149	5618478	4.19	1.01	3.18	0.0273	0.0413
chr6	101367126	101367412											chr13	95845284	95845486	2.82	-1.14	3.97	0.0279	0.0421
chr6	108246352	108246708											chr17	29398337	29398618	2.93	-0.82	3.75	0.028	0.0421
chr6	111734021	111734459											chr14	8095554	8095754	3.03	-0.55	3.58	0.0283	0.0425
chr6	120016730	120017064											chr18	17287412	17287670	3.25	-0.13	3.38	0.0286	0.0428
chr6	121245635	121246071											chr17	63738189	63738425	3	-0.55	3.55	0.0286	0.0428
chr6	127245802	127246244											chr9	55754799	55755043	3.3	0.01	3.29	0.0299	0.0446
chr6	127446595	127447091											chr11	82039149	82039454	3.95	1.17	2.78	0.03	0.0446
chr6	129180271	129180675											chr7	134028571	134028844	2.57	-1.57	4.13	0.0302	0.0447
chr6	129230215	129230582											chrX	52575671	52575898	2.6	-1.57	4.17	0.0302	0.0447
chr6	134035564	134035855											chr4	11007232	11007445	2.76	-1.14	3.9	0.0308	0.0455
chr6	136551040	136551344											chrX	96100955	96101184	2.76	-1.14	3.9	0.0308	0.0455
chr6	146675172	146675413											chr16	97536137	97536337	2.69	-1.14	3.84	0.0312	0.0459
chr7	28381221	28381675											chr6	48785191	48785473	2.99	-0.55	3.55	0.0313	0.0461
chr7	37563025	37563515											chr5	124015048	124015284	3.11	-0.33	3.44	0.0314	0.0461
chr7	47008653	47008954											chr19	32107952	32108152	2.79	-1.14	3.93	0.0318	0.0465
chr7	58658020	58658200											chr5	96069881	96070215	3.18	-0.13	3.31	0.0318	0.0465
chr7	73618193	73618623											chr10	86124124	86124430	3.72	0.57	3.14	0.0326	0.0474
chr7	74647457	74647797											chr10	128180159	128180441	3.15	-0.13	3.29	0.0326	0.0474
chr7	74695278	74695713
chr7	78912439	78912682
chr7	78913716	78914039
chr7	83966527	83966784
chr7	87204883	87205210
chr7	101932746	101933062
chr7	102565298	102565585
chr7	104244269	104244662
chr7	104353110	104353504
chr7	104404509	104404803
chr7	104445876	104446270
chr7	104464992	104465400
chr7	106236660	106237091
chr7	109567465	109567702
chr7	112620540	112620705
chr7	114744794	114745035
chr7	118947365	118947645
chr7	126200534	126200764
chr7	127996123	127996443
chr7	133088721	133088921
chr7	134028571	134028844
chr7	135999197	135999488
chr7	139440051	139440289
chr7	140941670	140941940
chr7	141010545	141010901
chr7	141265808	141266393
chr7	141435285	141435689
chr7	141476618	141476867
chr8	11382878	11383150
chr8	22808381	22808808
chr8	25601140	25601408
chr8	45409797	45410360
chr8	46739399	46739745
chr8	46842625	46843002
chr8	48511237	48511532
chr8	61909202	61909596
chr8	61927817	61928387
chr8	71537281	71537897
chr8	72303608	72303751
chr8	77422884	77423131
chr8	81345240	81345486
chr8	83332602	83332910
chr8	84800339	84800604
chr8	84974827	84975040
chr8	90877198	90877482
chr8	121083560	121083878
chr9	7863010	7863261
chr9	13894494	13894782
chr9	20868573	20868992
chr9	21235347	21235628
chr9	21601161	21601526
chr9	37430771	37431040
chr9	37656374	37656655
chr9	44881316	44881616
chr9	46110841	46111138
chr9	47067956	47068247
chr9	55754799	55755043
chr9	56097946	56098248
chr9	57917750	57918002
chr9	58249483	58249893
chr9	60837506	60837847
chr9	67313783	67313983
chr9	81311724	81312007
chr9	82964082	82964415
chr9	85327700	85328019
chr9	85400511	85400761
chr9	95954749	95955046
chr9	107975339	107975703
chr9	109054694	109055076
chr9	111058956	111059216
chr9	118040929	118041423
chr9	120001904	120002236
chr9	122310735	122311174
chrX	7841677	7841981
chrX	14091756	14092161
chrX	52575671	52575898
chrX	96100955	96101184
chrX	98698870	98699097
chrX	167340097	167340445

## Sheet: Overlaps_in_MEFs
STAT1 Peak List (w/o overlaping)										STAT1/2 Peak List (overlaping)											STAT2 Peak List (w/o overlaping)
Chr	Start	End	promoter_bound	promoter_ENSMBL_ID	promoter_gene_name	isg_promoter_bound	isg_ENSEMBL_ID	isg_gene_name		Chr	Start	End	promoter_bound	promoter_ENSMBL_ID	promoter_gene_name	isg_promoter_bound	isg_ENSEMBL_ID	isg_gene_name			Chr	Start	End	promoter_bound	promoter_ENSMBL_ID	promoter_gene_name	isg_promoter_bound	isg_ENSEMBL_ID	isg_gene_name
chr9	106476452	106476780	TRUE	ENSMUSG00000023249	Parp3	TRUE	ENSMUSG00000023249	Parp3		chr1	35274808	35274858	FALSE	-	-	FALSE	-	-			chr1	10700965	10701290	FALSE			FALSE
chr1	52119383	52119556	TRUE	ENSMUSG00000026104	Stat1	TRUE	ENSMUSG00000026104	Stat1		chr1	37890101	37890151	TRUE	ENSMUSG00000026088	Mitd1	TRUE	ENSMUSG00000026088	Mitd1			chr1	23399642	23399903	FALSE			FALSE
chr3	142620045	142620323	TRUE	ENSMUSG00000028270	Gbp2	TRUE	ENSMUSG00000028270	Gbp2		chr1	37890101	37890151	TRUE	ENSMUSG00000026087	Mrpl30	FALSE	-	-			chr1	45313203	45313382	FALSE			FALSE
chr10	80075334	80075564	TRUE	ENSMUSG00000035673	Sbno2	TRUE	ENSMUSG00000035673	Sbno2		chr1	45723454	45723504	FALSE	-	-	FALSE	-	-			chr1	57593601	57593918	FALSE			FALSE
chr1	36308005	36308321	TRUE	ENSMUSG00000037447	Arid5a	TRUE	ENSMUSG00000037447	Arid5a		chr1	47398962	47399012	FALSE	-	-	FALSE	-	-			chr1	58722389	58722694	FALSE			FALSE
chr6	54939647	54939917	TRUE	ENSMUSG00000038058	Nod1	TRUE	ENSMUSG00000038058	Nod1		chr1	52113826	52113876	TRUE	ENSMUSG00000109599	Gm31812	FALSE	-	-			chr1	64617269	64617433	TRUE	ENSMUSG00000101832	Gm28982	FALSE
chr7	45529541	45529668	TRUE	ENSMUSG00000040428	Plekha4	TRUE	ENSMUSG00000040428	Plekha4		chr1	57849946	57849996	FALSE	-	-	FALSE	-	-			chr1	64617269	64617433	TRUE	ENSMUSG00000025956	Mettl21a	FALSE
chr11	117969102	117969542	TRUE	ENSMUSG00000053113	Socs3	TRUE	ENSMUSG00000053113	Socs3		chr1	79766356	79766406	FALSE	-	-	FALSE	-	-			chr1	66649698	66649932	FALSE			FALSE
chr7	19816303	19816633	TRUE	ENSMUSG00000053175	Bcl3	TRUE	ENSMUSG00000053175	Bcl3		chr1	80622621	80622671	FALSE	-	-	FALSE	-	-			chr1	66881789	66881989	FALSE			FALSE
chr8	94434126	94434565	TRUE	ENSMUSG00000074151	Nlrc5	TRUE	ENSMUSG00000074151	Nlrc5		chr1	85649958	85650008	TRUE	ENSMUSG00000026222	Sp100	TRUE	ENSMUSG00000026222	Sp100			chr1	81758335	81758660	FALSE			FALSE
chr8	94434126	94434565	TRUE	ENSMUSG00000097194	9330175E14Rik	TRUE	ENSMUSG00000097194	9330175E14Rik		chr1	105971989	105972039	FALSE	-	-	FALSE	-	-			chr1	90051348	90051610	FALSE			FALSE
chr10	54075792	54075993	TRUE	ENSMUSG00000003746	Man1a	FALSE	-	-		chr1	128079151	128079201	FALSE	-	-	FALSE	-	-			chr1	92905965	92906297	FALSE			FALSE
chr11	100939607	100939962	TRUE	ENSMUSG00000004040	Stat3	FALSE	-	-		chr1	131446702	131446752	FALSE	-	-	FALSE	-	-			chr1	125462946	125463167	FALSE			FALSE
chr11	78262774	78262986	TRUE	ENSMUSG00000010277	2610507B11Rik	FALSE	-	-		chr1	149833994	149834044	FALSE	-	-	FALSE	-	-			chr1	132080369	132080772	FALSE			FALSE
chr1	131827878	131828042	TRUE	ENSMUSG00000013275	Slc41a1	FALSE	-	-		chr1	152904494	152904544	FALSE	-	-	FALSE	-	-			chr1	133948708	133948994	FALSE			FALSE
chr8	122611408	122611581	TRUE	ENSMUSG00000015013	Trappc2l	FALSE	-	-		chr1	156037339	156037389	FALSE	-	-	FALSE	-	-			chr1	135489067	135489360	FALSE			FALSE
chr8	122611408	122611581	TRUE	ENSMUSG00000015027	Galns	FALSE	-	-		chr1	156344524	156344574	FALSE	-	-	FALSE	-	-			chr1	138982302	138982574	FALSE			FALSE
chr11	98682384	98682641	TRUE	ENSMUSG00000017221	Psmd3	FALSE	-	-		chr1	156674472	156674522	TRUE	ENSMUSG00000060519	Tor3a	TRUE	ENSMUSG00000060519	Tor3a			chr1	149862696	149862957	FALSE			FALSE
chr2	165326623	165326827	TRUE	ENSMUSG00000017670	Elmo2	FALSE	-	-		chr1	172711576	172711626	FALSE	-	-	FALSE	-	-			chr1	161353371	161353690	FALSE			FALSE
chr11	86586838	86587168	TRUE	ENSMUSG00000018171	Vmp1	FALSE	-	-		chr1	173767049	173767099	TRUE	ENSMUSG00000073489	Ifi204	TRUE	ENSMUSG00000073489	Ifi204			chr1	163187967	163188230	FALSE			FALSE
chr11	69991093	69991382	TRUE	ENSMUSG00000018567	Gabarap	FALSE	-	-		chr1	173913048	173913098	TRUE	ENSMUSG00000026536	Ifi211	TRUE	ENSMUSG00000026536	Ifi211			chr1	163291814	163292190	FALSE			FALSE
chr11	62551644	62551817	TRUE	ENSMUSG00000019505	Ubb	FALSE	-	-		chr1	173942456	173942506	TRUE	ENSMUSG00000039997	Ifi203	TRUE	ENSMUSG00000039997	Ifi203			chr1	173622230	173622466	FALSE			FALSE
chr10	61649054	61649236	TRUE	ENSMUSG00000020089	Ppa1	FALSE	-	-		chr1	173942456	173942506	TRUE	ENSMUSG00000090272	Mndal	TRUE	ENSMUSG00000090272	Mndal			chr1	173658048	173658382	FALSE			FALSE
chr12	11265694	11265848	TRUE	ENSMUSG00000020608	Smc6	FALSE	-	-		chr1	185048022	185048072	FALSE	-	-	FALSE	-	-			chr1	173741790	173741965	TRUE	ENSMUSG00000073490	Ifi207	TRUE	ENSMUSG00000073490	Ifi207
chr12	91384377	91384628	TRUE	ENSMUSG00000020963	Tshr	FALSE	-	-		chr10	50592291	50592341	TRUE	ENSMUSG00000038774	Ascc3	TRUE	ENSMUSG00000038774	Ascc3			chr1	174031765	174032078	TRUE	ENSMUSG00000054203	Ifi205	TRUE	ENSMUSG00000054203	Ifi205
chr13	34002431	34002918	TRUE	ENSMUSG00000021408	Ripk1	FALSE	-	-		chr10	58446353	58446403	FALSE	-	-	FALSE	-	-			chr1	177260459	177260704	FALSE			FALSE
chr13	85288973	85289171	TRUE	ENSMUSG00000021549	Rasa1	FALSE	-	-		chr10	83836403	83836453	FALSE	-	-	FALSE	-	-			chr1	180293127	180293445	FALSE			FALSE
chr16	62854116	62854420	TRUE	ENSMUSG00000022912	Pros1	FALSE	-	-		chr10	107952663	107952713	FALSE	-	-	FALSE	-	-			chr1	189729519	189729878	FALSE			FALSE
chr16	92697214	92697463	TRUE	ENSMUSG00000022952	Runx1	FALSE	-	-		chr10	109986282	109986332	FALSE	-	-	FALSE	-	-			chr10	16994953	16995321	FALSE			FALSE
chr15	98894424	98894576	TRUE	ENSMUSG00000023755	Rhebl1	FALSE	-	-		chr10	128270216	128270266	TRUE	ENSMUSG00000040033	Stat2	TRUE	ENSMUSG00000040033	Stat2			chr10	18484723	18484943	FALSE			FALSE
chr18	35740455	35740770	TRUE	ENSMUSG00000024349	Tmem173	FALSE	-	-		chr11	20712244	20712294	TRUE	ENSMUSG00000049659	Aftph	TRUE	ENSMUSG00000049659	Aftph			chr10	31564303	31564778	FALSE			FALSE
chr3	103058446	103058831	TRUE	ENSMUSG00000027852	Nras	FALSE	-	-		chr11	29130549	29130599	TRUE	ENSMUSG00000020464	Pnpt1	TRUE	ENSMUSG00000020464	Pnpt1			chr10	34186764	34187088	FALSE			FALSE
chr4	40948300	40948451	TRUE	ENSMUSG00000028416	Bag1	FALSE	-	-		chr11	30244163	30244213	FALSE	-	-	FALSE	-	-			chr10	42712980	42713263	FALSE			FALSE
chr4	40948300	40948451	TRUE	ENSMUSG00000028419	Chmp5	FALSE	-	-		chr11	43767235	43767285	FALSE	-	-	FALSE	-	-			chr10	44003740	44004010	TRUE	ENSMUSG00000075162	Gm10812	FALSE
chr4	115827871	115828128	TRUE	ENSMUSG00000028709	Mob3c	FALSE	-	-		chr11	48871397	48871447	TRUE	ENSMUSG00000046879	Irgm1	TRUE	ENSMUSG00000046879	Irgm1			chr10	44003740	44004010	TRUE	ENSMUSG00000019866	Crybg1	TRUE	ENSMUSG00000019866	Crybg1
chr5	24445177	24445357	TRUE	ENSMUSG00000028959	Fastk	FALSE	-	-		chr11	48927192	48927242	TRUE	ENSMUSG00000048852	Gm12185	TRUE	ENSMUSG00000048852	Gm12185			chr10	58926657	58926803	FALSE			FALSE
chr5	110653293	110653444	TRUE	ENSMUSG00000029504	Ddx51	FALSE	-	-		chr11	48992300	48992350	TRUE	ENSMUSG00000078922	Tgtp1	TRUE	ENSMUSG00000078922	Tgtp1			chr10	67091618	67091844	FALSE			FALSE
chr6	108660288	108660537	TRUE	ENSMUSG00000030103	Bhlhe40	FALSE	-	-		chr11	48994203	48994253	TRUE	ENSMUSG00000078922	Tgtp1	TRUE	ENSMUSG00000078922	Tgtp1			chr10	70095853	70096208	FALSE			FALSE
chr8	71676381	71676586	TRUE	ENSMUSG00000031805	Jak3	FALSE	-	-		chr11	49081553	49081603	FALSE	-	-	FALSE	-	-			chr10	78105589	78105790	FALSE			FALSE
chr8	70673525	70673751	TRUE	ENSMUSG00000031848	Lsm4	FALSE	-	-		chr11	49086904	49086954	TRUE	ENSMUSG00000040328	Olfr56	TRUE	ENSMUSG00000040328	Olfr56			chr10	79824398	79824691	TRUE	ENSMUSG00000035852	Misp	TRUE	ENSMUSG00000035852	Misp
chr8	94227331	94227567	TRUE	ENSMUSG00000032939	Nup93	FALSE	-	-		chr11	49086904	49086954	TRUE	ENSMUSG00000078920	Ifi47	TRUE	ENSMUSG00000078920	Ifi47			chr10	86124124	86124430	FALSE			FALSE
chr5	110653293	110653444	TRUE	ENSMUSG00000033294	Noc4l	FALSE	-	-		chr11	53762983	53763033	FALSE	-	-	FALSE	-	-			chr10	95388963	95389189	FALSE			FALSE
chr9	70012363	70012619	TRUE	ENSMUSG00000033543	Gtf2a2	FALSE	-	-		chr11	53763457	53763507	TRUE	ENSMUSG00000099153	Mir7671	FALSE	-	-			chr10	97548237	97548493	FALSE			FALSE
chr9	21015800	21016023	TRUE	ENSMUSG00000037405	Icam1	FALSE	-	-		chr11	53763880	53763930	TRUE	ENSMUSG00000099153	Mir7671	FALSE	-	-			chr10	115314332	115314639	FALSE			FALSE
chr2	30441789	30442059	TRUE	ENSMUSG00000039515	Ptpa	FALSE	-	-		chr11	53769857	53769907	TRUE	ENSMUSG00000018899	Irf1	TRUE	ENSMUSG00000018899	Irf1			chr10	117910482	117910756	FALSE			FALSE
chr8	94871432	94871607	TRUE	ENSMUSG00000040631	Dok4	FALSE	-	-		chr11	58183730	58183780	FALSE	-	-	FALSE	-	-			chr10	121586966	121587166	TRUE	ENSMUSG00000020115	Tbk1	FALSE
chr12	104247733	104247914	TRUE	ENSMUSG00000041449	Serpina3h	FALSE	-	-		chr11	58199425	58199475	TRUE	ENSMUSG00000069874	Irgm2	TRUE	ENSMUSG00000069874	Irgm2			chr10	128180159	128180441	TRUE	ENSMUSG00000040043	Rbms2	TRUE	ENSMUSG00000040043	Rbms2
chr9	106476452	106476780	TRUE	ENSMUSG00000041506	Rrp9	FALSE	-	-		chr11	58199425	58199475	TRUE	ENSMUSG00000078853	Igtp	TRUE	ENSMUSG00000078853	Igtp			chr11	20133050	20133281	FALSE			FALSE
chr8	120735922	120736348	TRUE	ENSMUSG00000041515	Irf8	FALSE	-	-		chr11	58214824	58214874	TRUE	ENSMUSG00000069874	Irgm2	TRUE	ENSMUSG00000069874	Irgm2			chr11	21237851	21238082	FALSE			FALSE
chr3	89228395	89228788	TRUE	ENSMUSG00000042784	Muc1	FALSE	-	-		chr11	72301579	72301629	TRUE	ENSMUSG00000040483	Xaf1	TRUE	ENSMUSG00000040483	Xaf1			chr11	30580019	30580378	FALSE			FALSE
chr12	69371657	69371894	TRUE	ENSMUSG00000044147	Arf6	FALSE	-	-		chr11	72690321	72690371	TRUE	ENSMUSG00000020790	Ankfy1	TRUE	ENSMUSG00000020790	Ankfy1			chr11	36941908	36942300	FALSE			FALSE
chr17	86167465	86167704	TRUE	ENSMUSG00000045038	Prkce	FALSE	-	-		chr11	81614363	81614413	FALSE	-	-	FALSE	-	-			chr11	48902068	48902336	TRUE	ENSMUSG00000058163	Gm5431	TRUE	ENSMUSG00000058163	Gm5431
chr10	11280771	11280945	TRUE	ENSMUSG00000047648	Fbxo30	FALSE	-	-		chr11	82000570	82000620	FALSE	-	-	FALSE	-	-			chr11	49064137	49064465	TRUE	ENSMUSG00000078921	Tgtp2	TRUE	ENSMUSG00000078921	Tgtp2
chr17	26715557	26715804	TRUE	ENSMUSG00000048249	Crebrf	FALSE	-	-		chr11	82039234	82039284	FALSE	-	-	FALSE	-	-			chr11	76135590	76135886	FALSE			FALSE
chr6	49319332	49319582	TRUE	ENSMUSG00000050786	Ccdc126	FALSE	-	-		chr11	82952752	82952802	FALSE	-	-	FALSE	-	-			chr11	80185174	80185484	FALSE			FALSE
chr12	11265694	11265848	TRUE	ENSMUSG00000051235	Gen1	FALSE	-	-		chr11	82991839	82991889	TRUE	ENSMUSG00000069793	Slfn9	TRUE	ENSMUSG00000069793	Slfn9			chr11	82120194	82120557	FALSE			FALSE
chr8	84976483	84976645	TRUE	ENSMUSG00000052837	Junb	FALSE	-	-		chr11	83078149	83078199	FALSE	-	-	FALSE	-	-			chr11	83541016	83541261	FALSE			FALSE
chr13	34002431	34002918	TRUE	ENSMUSG00000060147	Serpinb6a	FALSE	-	-		chr11	83118208	83118258	FALSE	-	-	FALSE	-	-			chr11	86613892	86614187	FALSE			FALSE
chr12	91384377	91384628	TRUE	ENSMUSG00000061533	Cep128	FALSE	-	-		chr11	88999370	88999420	TRUE	ENSMUSG00000000275	Trim25	TRUE	ENSMUSG00000000275	Trim25			chr11	89031187	89031444	FALSE			FALSE
chr12	104214348	104214549	TRUE	ENSMUSG00000066363	Serpina3f	FALSE	-	-		chr11	97127075	97127125	FALSE	-	-	FALSE	-	-			chr11	94097522	94097799	FALSE			FALSE
chr2	74711289	74711468	TRUE	ENSMUSG00000079277	Hoxd3	FALSE	-	-		chr11	100355501	100355551	TRUE	ENSMUSG00000006930	Hap1	TRUE	ENSMUSG00000006930	Hap1			chr11	96349915	96350215	TRUE	ENSMUSG00000075588	Hoxb2	FALSE
chr11	97660169	97660367	TRUE	ENSMUSG00000085586	Gm11613	FALSE	-	-		chr11	100704190	100704240	TRUE	ENSMUSG00000017830	Dhx58	TRUE	ENSMUSG00000017830	Dhx58			chr11	100735583	100735835	FALSE			FALSE
chr11	59732564	59732806	TRUE	ENSMUSG00000086330	1700007J10Rik	FALSE	-	-		chr11	101448384	101448434	TRUE	ENSMUSG00000010358	Ifi35	TRUE	ENSMUSG00000010358	Ifi35			chr11	103218172	103218485	TRUE	ENSMUSG00000044787	Spata32	FALSE
chr6	108660288	108660537	TRUE	ENSMUSG00000087341	0610040F04Rik		-	-		chr11	109362475	109362525	TRUE	ENSMUSG00000020611	Gna13	FALSE	-	-			chr11	117232989	117233222	FALSE			FALSE
chr7	19816303	19816633	TRUE	ENSMUSG00000087593	Gm16174	FALSE	-	-		chr11	117989935	117989985	FALSE	-	-	FALSE	-	-			chr12	26456402	26456679	TRUE	ENSMUSG00000020641	Rsad2	TRUE	ENSMUSG00000020641	Rsad2
chr11	97660169	97660367	TRUE	ENSMUSG00000093004	Gm24158	FALSE	-	-		chr11	118401913	118401963	TRUE	ENSMUSG00000033880	Lgals3bp	TRUE	ENSMUSG00000033880	Lgals3bp			chr12	34075542	34075820	FALSE			FALSE
chr10	25128395	25128625	TRUE	ENSMUSG00000097007	4930432B10Rik	FALSE	-	-		chr11	119393049	119393099	TRUE	ENSMUSG00000070327	Rnf213	TRUE	ENSMUSG00000070327	Rnf213			chr12	84764834	84765169	FALSE			FALSE
chr10	54075792	54075993	TRUE	ENSMUSG00000097069	Gm16998	FALSE	-	-		chr11	121091125	121091175	FALSE	-	-	FALSE	-	-			chr12	102878709	102878939	TRUE	ENSMUSG00000041702	Btbd7	FALSE
chr2	74711289	74711468	TRUE	ENSMUSG00000101174	Hoxd4	FALSE	-	-		chr11	121550227	121550277	TRUE	ENSMUSG00000039230	Tbcd	FALSE	-	-			chr12	111894461	111894710	FALSE			FALSE
chr1	120758888	120759063	TRUE	ENSMUSG00000101386	Gm29346	FALSE	-	-		chr12	8922520	8922570	FALSE	-	-	FALSE	-	-			chr12	112795773	112795989	FALSE			FALSE
chr5	32133094	32133291	TRUE	ENSMUSG00000102759	Gm10463	FALSE	-	-		chr12	26464447	26464497	FALSE	-	-	FALSE	-	-			chr13	12460593	12460812	TRUE	ENSMUSG00000057554	Lgals8	TRUE	ENSMUSG00000057554	Lgals8
chr1	36006820	36006994	FALSE	-	-	FALSE	-	-		chr12	26469227	26469277	TRUE	ENSMUSG00000020638	Cmpk2	TRUE	ENSMUSG00000020638	Cmpk2			chr13	36309150	36309391	FALSE			FALSE
chr1	156624323	156624535	FALSE	-	-	FALSE	-	-		chr12	32821050	32821100	TRUE	ENSMUSG00000020572	Nampt	TRUE	ENSMUSG00000020572	Nampt			chr13	51346063	51346293	FALSE			FALSE
chr1	162215871	162216026	FALSE	-	-	FALSE	-	-		chr12	58851986	58852036	FALSE	-	-	FALSE	-	-			chr13	52236331	52236484	FALSE			FALSE
chr1	173802789	173802950	FALSE	-	-	FALSE	-	-		chr12	75622916	75622966	FALSE	-	-	FALSE	-	-			chr13	54605504	54605733	FALSE			FALSE
chr10	9908289	9908509	FALSE	-	-	FALSE	-	-		chr12	80812004	80812054	FALSE	-	-	FALSE	-	-			chr13	58478041	58478291	FALSE			FALSE
chr10	38973108	38973349	FALSE	-	-	FALSE	-	-		chr12	84762525	84762575	TRUE	ENSMUSG00000021242	Npc2	TRUE	ENSMUSG00000021242	Npc2			chr13	69526515	69526805	FALSE			FALSE
chr10	58960237	58960407	FALSE	-	-	FALSE	-	-		chr12	103434146	103434196	TRUE	ENSMUSG00000064215	Ifi27	FALSE	-	-			chr13	94382432	94382769	FALSE			FALSE
chr10	82795452	82795633	FALSE	-	-	FALSE	-	-		chr13	23445953	23446003	TRUE	ENSMUSG00000113440	Gm46404	FALSE	-	-			chr13	95845284	95845486	FALSE			FALSE
chr10	116944277	116944449	FALSE	-	-	FALSE	-	-		chr13	24268179	24268229	FALSE	-	-	FALSE	-	-			chr13	96556607	96556931	TRUE	ENSMUSG00000113842	Gm48138	FALSE
chr10	126928255	126928441	FALSE	-	-	FALSE	-	-		chr13	32925056	32925106	FALSE	-	-	FALSE	-	-			chr13	97344141	97344396	FALSE			FALSE
chr10	128080603	128080807	FALSE	-	-	FALSE	-	-		chr13	50418864	50418914	FALSE	-	-	FALSE	-	-			chr13	116740944	116741157	FALSE			FALSE
chr11	19671188	19671339	FALSE	-	-	FALSE	-	-		chr13	56116164	56116214	FALSE	-	-	FALSE	-	-			chr14	8095554	8095754	FALSE			FALSE
chr11	48872318	48872518	FALSE	-	-	FALSE	-	-		chr13	69534854	69534904	TRUE	ENSMUSG00000034575	Papd7	TRUE	ENSMUSG00000034575	Papd7			chr14	20885221	20885468	FALSE			FALSE
chr11	57140394	57140618	FALSE	-	-	FALSE	-	-		chr13	104285989	104286039	FALSE	-	-	FALSE	-	-			chr14	21973236	21973523	FALSE			FALSE
chr11	69876290	69876449	FALSE	-	-	FALSE	-	-		chr13	107742062	107742112	FALSE	-	-	FALSE	-	-			chr14	26638889	26639273	FALSE			FALSE
chr11	86624389	86624540	FALSE	-	-	FALSE	-	-		chr14	55604092	55604142	TRUE	ENSMUSG00000002325	Irf9	TRUE	ENSMUSG00000002325	Irf9			chr14	47104567	47104807	FALSE			FALSE
chr11	91141607	91141785	FALSE	-	-	FALSE	-	-		chr14	59365373	59365423	TRUE	ENSMUSG00000068245	Phf11d	TRUE	ENSMUSG00000068245	Phf11d			chr14	50944107	50944424	TRUE	ENSMUSG00000021871	Gm49342	FALSE
chr11	97793297	97793622	FALSE	-	-	FALSE	-	-		chr15	6874337	6874387	TRUE	ENSMUSG00000022146	Osmr	FALSE	-	-			chr14	50944107	50944424	TRUE	ENSMUSG00000115338	Pnp	TRUE	ENSMUSG00000115338	Pnp
chr11	98361336	98361587	FALSE	-	-	FALSE	-	-		chr15	7670154	7670204	TRUE	ENSMUSG00000103142	Gm37743	FALSE	-	-			chr14	54097471	54097725	FALSE			FALSE
chr12	80853792	80854048	FALSE	-	-	FALSE	-	-		chr15	12549615	12549665	TRUE	ENSMUSG00000022197	Pdzd2	TRUE	ENSMUSG00000022197	Pdzd2			chr14	55421183	55421415	TRUE	ENSMUSG00000060680	Gm8894	FALSE
chr12	111436678	111436967	FALSE	-	-	FALSE	-	-		chr15	74960860	74960910	FALSE	-	-	FALSE	-	-			chr14	64896349	64896686	FALSE			FALSE
chr13	102143950	102144142	FALSE	-	-	FALSE	-	-		chr15	74967849	74967899	FALSE	-	-	FALSE	-	-			chr14	65837860	65838122	TRUE	ENSMUSG00000022035	Ccdc25	TRUE	ENSMUSG00000022035	Ccdc25
chr13	107700307	107700534	FALSE	-	-	FALSE	-	-		chr15	74989432	74989482	FALSE	-	-	FALSE	-	-			chr14	73384212	73384817	TRUE	ENSMUSG00000022108	Itm2b	FALSE
chr13	111655349	111655502	FALSE	-	-	FALSE	-	-		chr15	76243304	76243354	TRUE	ENSMUSG00000063268	Parp10	TRUE	ENSMUSG00000063268	Parp10			chr14	76598369	76598715	FALSE			FALSE
chr15	38470563	38470724	FALSE	-	-	FALSE	-	-		chr15	77044924	77044974	TRUE	ENSMUSG00000033576	Apol6	TRUE	ENSMUSG00000033576	Apol6			chr14	79481787	79482045	TRUE	ENSMUSG00000022023	Wbp4	FALSE
chr15	83215868	83216095	FALSE	-	-	FALSE	-	-		chr15	77058834	77058884	FALSE	-	-	FALSE	-	-			chr14	84454028	84454428	FALSE			FALSE
chr15	85162847	85162998	FALSE	-	-	FALSE	-	-		chr15	79403470	79403520	TRUE	ENSMUSG00000009035	Tmem184b	TRUE	ENSMUSG00000009035	Tmem184b			chr14	100026689	100026981	FALSE			FALSE
chr15	99386215	99386550	FALSE	-	-	FALSE	-	-		chr15	93654492	93654542	FALSE	-	-	FALSE	-	-			chr14	106194205	106194351	FALSE			FALSE
chr15	101176381	101176596	FALSE	-	-	FALSE	-	-		chr16	10785517	10785567	TRUE	ENSMUSG00000038037	Socs1	TRUE	ENSMUSG00000038037	Socs1			chr15	23541012	23541377	FALSE			FALSE
chr16	10452660	10452811	FALSE	-	-	FALSE	-	-		chr16	10814813	10814863	FALSE	-	-	FALSE	-	-			chr15	23563728	23564037	FALSE			FALSE
chr16	10844270	10844523	FALSE	-	-	FALSE	-	-		chr16	20808314	20808364	FALSE	-	-	FALSE	-	-			chr15	34748397	34748597	FALSE			FALSE
chr16	11008171	11008393	FALSE	-	-	FALSE	-	-		chr16	22070763	22070813	FALSE	-	-	FALSE	-	-			chr15	58889993	58890370	FALSE			FALSE
chr16	17432648	17432809	FALSE	-	-	FALSE	-	-		chr16	23609818	23609868	TRUE	ENSMUSG00000033355	Rtp4	TRUE	ENSMUSG00000033355	Rtp4			chr15	77410973	77411177	TRUE	ENSMUSG00000057346	Apol9a	TRUE	ENSMUSG00000057346	Apol9a
chr16	55394754	55394905	FALSE	-	-	FALSE	-	-		chr16	31315015	31315065	TRUE	ENSMUSG00000022548	Apod	TRUE	ENSMUSG00000022548	Apod			chr15	77729051	77729198	TRUE	ENSMUSG00000068246	Apol9b	TRUE	ENSMUSG00000068246	Apol9b
chr16	63793959	63794137	FALSE	-	-	FALSE	-	-		chr16	35871402	35871452	TRUE	ENSMUSG00000034422	Parp14	TRUE	ENSMUSG00000034422	Parp14			chr15	93950458	93950727	FALSE			FALSE
chr16	94724229	94724465	FALSE	-	-	FALSE	-	-		chr16	35919138	35919188	FALSE	-	-	FALSE	-	-			chr15	103199589	103199836	FALSE			FALSE
chr17	35301652	35301853	FALSE	-	-	FALSE	-	-		chr16	35938850	35938900	TRUE	ENSMUSG00000022906	Parp9	TRUE	ENSMUSG00000022906	Parp9			chr16	8666634	8666920	FALSE			FALSE
chr19	5846641	5846939	FALSE	-	-	FALSE	-	-		chr16	35938850	35938900	TRUE	ENSMUSG00000049502	Dtx3l	TRUE	ENSMUSG00000049502	Dtx3l			chr16	17467746	17468133	FALSE			FALSE
chr19	6018262	6018429	FALSE	-	-	FALSE	-	-		chr16	44676662	44676712	FALSE	-	-	FALSE	-	-			chr16	20611874	20612277	TRUE	ENSMUSG00000115219	Eef1akmt4	FALSE
chr19	6952358	6952579	FALSE	-	-	FALSE	-	-		chr16	49857627	49857677	FALSE	-	-	FALSE	-	-			chr16	20611874	20612277	TRUE	ENSMUSG00000115293	Gm49333	FALSE
chr19	9023260	9023411	FALSE	-	-	FALSE	-	-		chr16	84621438	84621488	FALSE	-	-	FALSE	-	-			chr16	20611874	20612277	TRUE	ENSMUSG00000033809	Alg3	FALSE
chr19	34442093	34442244	FALSE	-	-	FALSE	-	-		chr16	97462935	97462985	TRUE	ENSMUSG00000000386	Mx1	TRUE	ENSMUSG00000000386	Mx1			chr16	24543765	24544092	FALSE			FALSE
chr19	34588155	34588328	FALSE	-	-	FALSE	-	-		chr16	97535063	97535113	TRUE	ENSMUSG00000023341	Mx2	TRUE	ENSMUSG00000023341	Mx2			chr16	35869201	35869502	FALSE			FALSE
chr2	13453652	13453826	FALSE	-	-	FALSE	-	-		chr16	97535862	97535912	TRUE	ENSMUSG00000023341	Mx2	TRUE	ENSMUSG00000023341	Mx2			chr16	56111563	56111860	FALSE			FALSE
chr2	51177865	51178016	FALSE	-	-	FALSE	-	-		chr17	27826315	27826365	FALSE	-	-	FALSE	-	-			chr16	57130865	57131183	FALSE			FALSE
chr2	69883915	69884110	FALSE	-	-	FALSE	-	-		chr17	29398410	29398460	FALSE	-	-	FALSE	-	-			chr16	88395304	88395547	FALSE			FALSE
chr2	158109608	158109839	FALSE	-	-	FALSE	-	-		chr17	29442133	29442183	FALSE	-	-	FALSE	-	-			chr16	93816319	93816666	FALSE			FALSE
chr2	167765219	167765422	FALSE	-	-	FALSE	-	-		chr17	29660599	29660649	TRUE	ENSMUSG00000024019	Cmtr1	FALSE	-	-			chr16	97463640	97463956	FALSE			FALSE
chr2	167925165	167925461	FALSE	-	-	FALSE	-	-		chr17	33902557	33902607	FALSE	-	-	FALSE	-	-			chr16	97536137	97536337	TRUE	ENSMUSG00000023341	Mx2	TRUE	ENSMUSG00000023341	Mx2
chr2	170184663	170184948	FALSE	-	-	FALSE	-	-		chr17	33910090	33910140	TRUE	ENSMUSG00000002307	Daxx	TRUE	ENSMUSG00000002307	Daxx			chr17	5004827	5005053	FALSE			FALSE
chr2	170205550	170205773	FALSE	-	-	FALSE	-	-		chr17	34121145	34121195	FALSE	-	-	FALSE	-	-			chr17	16051725	16051964	FALSE			FALSE
chr3	51341332	51341602	FALSE	-	-	FALSE	-	-		chr17	34187696	34187746	TRUE	ENSMUSG00000037321	Tap1	TRUE	ENSMUSG00000037321	Tap1			chr17	27790086	27790337	FALSE			FALSE
chr3	121490926	121491086	FALSE	-	-	FALSE	-	-		chr17	34187696	34187746	TRUE	ENSMUSG00000096727	Psmb9	TRUE	ENSMUSG00000096727	Psmb9			chr17	29081913	29082313	FALSE			FALSE
chr3	121594817	121594969	FALSE	-	-	FALSE	-	-		chr17	34198291	34198341	TRUE	ENSMUSG00000024338	Psmb8	TRUE	ENSMUSG00000024338	Psmb8			chr17	31839489	31839796	FALSE			FALSE
chr4	13069341	13069506	FALSE	-	-	FALSE	-	-		chr17	34879604	34879654	TRUE	ENSMUSG00000049823	Zbtb12	FALSE	-	-			chr17	33919444	33919831	TRUE	ENSMUSG00000024308	Tapbp	TRUE	ENSMUSG00000024308	Tapbp
chr4	119870527	119870712	FALSE	-	-	FALSE	-	-		chr17	36020850	36020900	TRUE	ENSMUSG00000053835	H2-T24	TRUE	ENSMUSG00000053835	H2-T24			chr17	33919444	33919831	TRUE	ENSMUSG00000101438	Gm19412	FALSE
chr4	122808300	122808451	FALSE	-	-	FALSE	-	-		chr17	36023671	36023721	FALSE	-	-	FALSE	-	-			chr17	36042841	36043007	TRUE	ENSMUSG00000073407	Gm6034	FALSE
chr4	129012055	129012211	FALSE	-	-	FALSE	-	-		chr17	41251243	41251293	FALSE	-	-	FALSE	-	-			chr17	36042841	36043007	TRUE	ENSMUSG00000056116	H2-T22	TRUE	ENSMUSG00000056116	H2-T22
chr4	130520121	130520311	FALSE	-	-	FALSE	-	-		chr17	53478664	53478714	FALSE	-	-	FALSE	-	-			chr17	36836835	36837134	TRUE	ENSMUSG00000024457	Trim26	TRUE	ENSMUSG00000024457	Trim26
chr4	134632424	134632659	FALSE	-	-	FALSE	-	-		chr17	63738239	63738289	FALSE	-	-	FALSE	-	-			chr17	44100902	44101240	FALSE			FALSE
chr4	142070900	142071081	FALSE	-	-	FALSE	-	-		chr17	74668191	74668241	FALSE	-	-	FALSE	-	-			chr17	53528905	53529144	FALSE			FALSE
chr5	32139782	32140073	FALSE	-	-	FALSE	-	-		chr17	78249042	78249092	FALSE	-	-	FALSE	-	-			chr17	53569829	53570084	FALSE			FALSE
chr5	32914225	32914394	FALSE	-	-	FALSE	-	-		chr17	78882498	78882548	TRUE	ENSMUSG00000097567	Gm26637	FALSE	-	-			chr17	66822513	66822742	FALSE			FALSE
chr5	98950609	98950772	FALSE	-	-	FALSE	-	-		chr17	78882498	78882548	TRUE	ENSMUSG00000024079	Eif2ak2	TRUE	ENSMUSG00000024079	Eif2ak2			chr17	73942244	73942444	FALSE			FALSE
chr5	105354142	105354329	FALSE	-	-	FALSE	-	-		chr17	79821190	79821240	FALSE	-	-	FALSE	-	-			chr17	73962604	73962880	FALSE			FALSE
chr5	118328077	118328285	FALSE	-	-	FALSE	-	-		chr18	6319750	6319800	FALSE	-	-	FALSE	-	-			chr17	80772509	80772696	FALSE			FALSE
chr5	144988853	144989004	FALSE	-	-	FALSE	-	-		chr18	13941831	13941881	FALSE	-	-	FALSE	-	-			chr17	81744367	81744615	FALSE			FALSE
chr6	31125683	31125896	FALSE	-	-	FALSE	-	-		chr18	36027220	36027270	FALSE	-	-	FALSE	-	-			chr18	6944589	6944798	FALSE			FALSE
chr6	51546155	51546384	FALSE	-	-	FALSE	-	-		chr18	44381100	44381150	FALSE	-	-	FALSE	-	-			chr18	7906140	7906420	FALSE			FALSE
chr6	54956503	54956681	FALSE	-	-	FALSE	-	-		chr18	60211843	60211893	TRUE	ENSMUSG00000073555	Gm4951	TRUE	ENSMUSG00000073555	Gm4951			chr18	17287412	17287670	FALSE			FALSE
chr6	82753269	82753469	FALSE	-	-	FALSE	-	-		chr18	60238776	60238826	FALSE	-	-	FALSE	-	-			chr18	32564258	32564521	FALSE			FALSE
chr6	82909137	82909299	FALSE	-	-	FALSE	-	-		chr18	60439174	60439224	FALSE	-	-	FALSE	-	-			chr18	58100977	58101267	FALSE			FALSE
chr6	113076300	113076451	FALSE	-	-	FALSE	-	-		chr18	70420392	70420442	FALSE	-	-	FALSE	-	-			chr18	60375689	60375953	TRUE	ENSMUSG00000054072	Iigp1	TRUE	ENSMUSG00000054072	Iigp1
chr6	125354663	125355054	FALSE	-	-	FALSE	-	-		chr19	6046044	6046094	TRUE	ENSMUSG00000024807	Syvn1	FALSE	-	-			chr18	60382504	60382654	FALSE			FALSE
chr7	19281727	19281929	FALSE	-	-	FALSE	-	-		chr19	11494644	11494694	FALSE	-	-	FALSE	-	-			chr18	67711756	67712002	FALSE			FALSE
chr7	38230454	38230659	FALSE	-	-	FALSE	-	-		chr19	11540295	11540345	FALSE	-	-	FALSE	-	-			chr18	75378893	75379117	FALSE			FALSE
chr7	90023129	90023310	FALSE	-	-	FALSE	-	-		chr19	29367047	29367097	TRUE	ENSMUSG00000016496	Cd274	TRUE	ENSMUSG00000016496	Cd274			chr18	78793534	78793767	FALSE			FALSE
chr7	101228281	101228497	FALSE	-	-	FALSE	-	-		chr19	29367047	29367097	TRUE	ENSMUSG00000016495	Plgrkt	FALSE	-	-			chr18	84712783	84712983	FALSE			FALSE
chr7	107749386	107749654	FALSE	-	-	FALSE	-	-		chr19	34553584	34553634	FALSE	-	-	FALSE	-	-			chr19	5804732	5804955	FALSE			FALSE
chr7	130898504	130898673	FALSE	-	-	FALSE	-	-		chr19	34607619	34607669	TRUE	ENSMUSG00000062488	Ifit3b	TRUE	ENSMUSG00000062488	Ifit3b			chr19	22699385	22699699	FALSE			FALSE
chr7	138875054	138875332	FALSE	-	-	FALSE	-	-		chr19	34640751	34640801	TRUE	ENSMUSG00000034459	Ifit1	TRUE	ENSMUSG00000034459	Ifit1			chr19	29222438	29222898	FALSE			FALSE
chr7	141541700	141541903	FALSE	-	-	FALSE	-	-		chr19	34640751	34640801	TRUE	ENSMUSG00000067297	Ifit1bl2	TRUE	ENSMUSG00000067297	Ifit1bl2			chr19	32107952	32108152	FALSE			FALSE
chr8	79211777	79212023	FALSE	-	-	FALSE	-	-		chr19	37208317	37208367	TRUE	ENSMUSG00000039652	Cpeb3	FALSE	-	-			chr19	32832244	32832475	FALSE			FALSE
chr8	111644378	111644545	FALSE	-	-	FALSE	-	-		chr2	18821811	18821861	FALSE	-	-	FALSE	-	-			chr19	34570040	34570364	FALSE			FALSE
chr8	125624393	125624567	FALSE	-	-	FALSE	-	-		chr2	26493567	26493617	FALSE	-	-	FALSE	-	-			chr19	36347226	36347498	FALSE			FALSE
chr8	126603315	126603522	FALSE	-	-	FALSE	-	-		chr2	29965299	29965349	TRUE	ENSMUSG00000057738	Sptan1	FALSE	-	-			chr19	37508069	37508371	FALSE			FALSE
chr9	5311794	5311961	FALSE	-	-	FALSE	-	-		chr2	30133113	30133163	FALSE	-	-	FALSE	-	-			chr19	37689557	37689881	FALSE			FALSE
chr9	67887105	67887273	FALSE	-	-	FALSE	-	-		chr2	62646165	62646215	TRUE	ENSMUSG00000026896	Ifih1	TRUE	ENSMUSG00000026896	Ifih1			chr19	41992588	41992949	FALSE			FALSE
chr9	74376092	74376346	FALSE	-	-	FALSE	-	-		chr2	79087343	79087393	FALSE	-	-	FALSE	-	-			chr19	43752407	43752790	TRUE	ENSMUSG00000025193	Cutc	FALSE
chr9	78319627	78319838	FALSE	-	-	FALSE	-	-		chr2	79349149	79349199	FALSE	-	-	FALSE	-	-			chr19	43752407	43752790	TRUE	ENSMUSG00000040018	Cox15	FALSE
chr9	110781617	110782090	FALSE	-	-	FALSE	-	-		chr2	84774920	84774970	TRUE	ENSMUSG00000023224	Serping1	FALSE	-	-			chr19	47890715	47891102	FALSE			FALSE
chr9	118908371	118908635	FALSE	-	-	FALSE	-	-		chr2	84800446	84800496	FALSE	-	-	FALSE	-	-			chr19	53434032	53434326	FALSE			FALSE
										chr2	90746175	90746225	FALSE	-	-	FALSE	-	-			chr19	56565901	56566323	FALSE			FALSE
										chr2	103117295	103117345	FALSE	-	-	FALSE	-	-			chr19	58468470	58468773	FALSE			FALSE
										chr2	117018562	117018612	FALSE	-	-	FALSE	-	-			chr2	6464037	6464312	FALSE			FALSE
										chr2	118035386	118035436	FALSE	-	-	FALSE	-	-			chr2	14144359	14144633	FALSE			FALSE
										chr2	119478218	119478268	FALSE	-	-	FALSE	-	-			chr2	16568332	16568629	FALSE			FALSE
										chr2	122147482	122147532	TRUE	ENSMUSG00000060802	B2m	TRUE	ENSMUSG00000060802	B2m			chr2	20345021	20345284	FALSE			FALSE
										chr2	122164361	122164411	FALSE	-	-	FALSE	-	-			chr2	30875887	30876048	FALSE			FALSE
										chr2	126933149	126933199	TRUE	ENSMUSG00000027366	Sppl2a	TRUE	ENSMUSG00000027366	Sppl2a			chr2	47825398	47825694	FALSE			FALSE
										chr2	128420491	128420541	FALSE	-	-	FALSE	-	-			chr2	49744346	49744579	TRUE	ENSMUSG00000026764	Kif5c	FALSE
										chr2	145905295	145905345	FALSE	-	-	FALSE	-	-			chr2	51934797	51935087	TRUE	ENSMUSG00000036249	Rbm43	TRUE	ENSMUSG00000036249	Rbm43
										chr2	147012604	147012654	TRUE	ENSMUSG00000027433	Xrn2	FALSE	-	-			chr2	51935251	51935485	TRUE	ENSMUSG00000036249	Rbm43	TRUE	ENSMUSG00000036249	Rbm43
										chr2	152876464	152876514	FALSE	-	-	FALSE	-	-			chr2	60666489	60666716	FALSE			FALSE
										chr2	154658098	154658148	FALSE	-	-	FALSE	-	-			chr2	60939618	60939832	FALSE			FALSE
										chr2	156857473	156857523	TRUE	ENSMUSG00000074629	4930518I15Rik	FALSE	-	-			chr2	68434684	68434952	FALSE			FALSE
										chr2	157135279	157135329	TRUE	ENSMUSG00000027639	Samhd1	TRUE	ENSMUSG00000027639	Samhd1			chr2	79339095	79339400	TRUE	ENSMUSG00000075256	Cerkl	FALSE
										chr2	167351537	167351587	FALSE	-	-	FALSE	-	-			chr2	84799223	84799495	TRUE	ENSMUSG00000027078	Ube2l6	TRUE	ENSMUSG00000027078	Ube2l6
										chr2	167505355	167505405	FALSE	-	-	FALSE	-	-			chr2	128240754	128240915	FALSE			FALSE
										chr2	173218894	173218944	TRUE	ENSMUSG00000027514	Zbp1	TRUE	ENSMUSG00000027514	Zbp1			chr2	145801651	145801903	FALSE			FALSE
										chr2	180589424	180589474	TRUE	ENSMUSG00000049401	Ogfr	TRUE	ENSMUSG00000049401	Ogfr			chr2	145864769	145865054	FALSE			FALSE
										chr2	181241895	181241945	TRUE	ENSMUSG00000027580	Helz2	TRUE	ENSMUSG00000027580	Helz2			chr2	152332289	152332542	TRUE	ENSMUSG00000027466	Rbck1	FALSE
										chr3	40453305	40453355	FALSE	-	-	FALSE	-	-			chr2	167058309	167058638	FALSE			FALSE
										chr3	40714677	40714727	FALSE	-	-	FALSE	-	-			chr2	167062549	167062835	TRUE	ENSMUST00000135967	Znfx1	TRUE	ENSMUST00000135967	Znfx1
										chr3	89730697	89730747	TRUE	ENSMUSG00000027951	Adar	TRUE	ENSMUSG00000027951	Adar			chr2	167062549	167062835	TRUE	ENSMUSG00000074578	Zfas1	FALSE
										chr3	104792077	104792127	TRUE	ENSMUSG00000002233	Rhoc	FALSE	-	-			chr3	5618149	5618478	FALSE			FALSE
										chr3	104817998	104818048	TRUE	ENSMUSG00000002227	Mov10	TRUE	ENSMUSG00000002227	Mov10			chr3	7502780	7503015	TRUE	ENSMUSG00000043542	Zc2hc1a	FALSE
										chr3	107760217	107760267	TRUE	ENSMUSG00000014599	Csf1	FALSE	-	-			chr3	14961772	14962069	FALSE			FALSE
										chr3	116047084	116047134	FALSE	-	-	FALSE	-	-			chr3	27272970	27273268	FALSE			FALSE
										chr3	142530195	142530245	TRUE	ENSMUSG00000040253	Gbp7	TRUE	ENSMUSG00000040253	Gbp7			chr3	41259182	41259482	FALSE			FALSE
										chr3	142559947	142559997	TRUE	ENSMUSG00000028268	Gbp3	TRUE	ENSMUSG00000028268	Gbp3			chr3	46320013	46320249	FALSE			FALSE
										chr3	145102217	145102267	FALSE	-	-	FALSE	-	-			chr3	95632332	95632596	FALSE			FALSE
										chr3	151749845	151749895	TRUE	ENSMUSG00000028037	Ifi44	TRUE	ENSMUSG00000028037	Ifi44			chr3	95725978	95726208	FALSE			FALSE
										chr3	154692282	154692332	FALSE	-	-	FALSE	-	-			chr3	98374583	98374889	FALSE			FALSE
										chr4	3929221	3929271	FALSE	-	-	FALSE	-	-			chr3	101073503	101073651	TRUE	ENSMUSG00000027864	Ptgfrn	FALSE
										chr4	11900140	11900190	FALSE	-	-	FALSE	-	-			chr3	115858670	115859004	FALSE			FALSE
										chr4	40239740	40239790	TRUE	ENSMUSG00000040296	Ddx58	TRUE	ENSMUSG00000040296	Ddx58			chr3	126758522	126758733	FALSE			FALSE
										chr4	45972285	45972335	TRUE	ENSMUSG00000035517	Tdrd7	TRUE	ENSMUSG00000035517	Tdrd7			chr3	139344446	139344754	FALSE			FALSE
										chr4	56222430	56222480	FALSE	-	-	FALSE	-	-			chr3	141700856	141701209	FALSE			FALSE
										chr4	59224965	59225015	FALSE	-	-	FALSE	-	-			chr3	142105874	142106191	FALSE			FALSE
										chr4	63870854	63870904	FALSE	-	-	FALSE	-	-			chr3	142499170	142499384	FALSE			FALSE
										chr4	86075077	86075127	FALSE	-	-	FALSE	-	-			chr3	142620404	142620776	TRUE	ENSMUSG00000028270	Gbp2	TRUE	ENSMUSG00000028270	Gbp2
										chr4	100275650	100275700	FALSE	-	-	FALSE	-	-			chr3	144760878	144761080	TRUE	ENSMUSG00000056025	Clca3a1	FALSE
										chr4	101357488	101357538	FALSE	-	-	FALSE	-	-			chr3	147240763	147240978	FALSE			FALSE
										chr4	129009893	129009943	FALSE	-	-	FALSE	-	-			chr3	148633674	148633911	FALSE			FALSE
										chr4	130802215	130802265	FALSE	-	-	FALSE	-	-			chr4	11007232	11007445	TRUE	ENSMUSG00000049969	Plekhf2	FALSE
										chr4	136590317	136590367	FALSE	-	-	FALSE	-	-			chr4	13421622	13421909	FALSE			FALSE
										chr4	149943309	149943359	FALSE	-	-	FALSE	-	-			chr4	30675258	30675547	FALSE			FALSE
										chr4	156200855	156200905	TRUE	ENSMUSG00000035692	Isg15	TRUE	ENSMUSG00000035692	Isg15			chr4	41399954	41400281	FALSE			FALSE
										chr5	21366786	21366836	FALSE	-	-	FALSE	-	-			chr4	58613112	58613419	FALSE			FALSE
										chr5	76051895	76051945	FALSE	-	-	FALSE	-	-			chr4	63916224	63916452	FALSE			FALSE
										chr5	90271524	90271574	FALSE	-	-	FALSE	-	-			chr4	84184584	84184822	FALSE			FALSE
										chr5	92080380	92080430	FALSE	-	-	FALSE	-	-			chr4	95303498	95303671	FALSE			FALSE
										chr5	92332435	92332485	FALSE	-	-	FALSE	-	-			chr4	102104551	102104877	FALSE			FALSE
										chr5	92353564	92353614	FALSE	-	-	FALSE	-	-			chr4	119275231	119275600	FALSE			FALSE
										chr5	92368485	92368535	FALSE	-	-	FALSE	-	-			chr4	124652716	124653011	FALSE			FALSE
										chr5	92377251	92377301	TRUE	ENSMUSG00000034842	Art3	FALSE	-	-			chr4	135312841	135313169	FALSE			FALSE
										chr5	99214543	99214593	FALSE	-	-	FALSE	-	-			chr5	5419299	5419519	FALSE			FALSE
										chr5	100587749	100587799	FALSE	-	-	FALSE	-	-			chr5	24686219	24686579	TRUE	ENSMUSG00000028954	Nub1	TRUE	ENSMUSG00000028954	Nub1
										chr5	100636903	100636953	FALSE	-	-	FALSE	-	-			chr5	36726415	36726853	FALSE			FALSE
										chr5	103592964	103593014	FALSE	-	-	FALSE	-	-			chr5	38611046	38611401	FALSE			FALSE
										chr5	105110307	105110357	TRUE	ENSMUSG00000029298	Gbp9	TRUE	ENSMUSG00000029298	Gbp9			chr5	62723394	62723719	FALSE			FALSE
										chr5	105239560	105239610	TRUE	ENSMUSG00000105096	Gbp10	TRUE	ENSMUSG00000105096	Gbp10			chr5	65475838	65476060	FALSE			FALSE
										chr5	105293794	105293844	TRUE	ENSMUSG00000079362	Gm43302	FALSE	-	-			chr5	75316079	75316391	FALSE			FALSE
										chr5	105293794	105293844	TRUE	ENSMUSG00000104713	Gbp6	TRUE	ENSMUSG00000104713	Gbp6			chr5	85977910	85978061	FALSE			FALSE
										chr5	114897427	114897477	TRUE	ENSMUSG00000029561	Oasl2	TRUE	ENSMUSG00000029561	Oasl2			chr5	90224037	90224423	TRUE	ENSMUSG00000035505	Cox18	TRUE	ENSMUSG00000035505	Cox18
										chr5	120749838	120749888	TRUE	ENSMUSG00000032690	Oas2	TRUE	ENSMUSG00000032690	Oas2			chr5	92348947	92349266	TRUE	ENSMUSG00000034855	Cxcl10	TRUE	ENSMUSG00000034855	Cxcl10
										chr5	120777632	120777682	TRUE	ENSMUSG00000107179	Gm43069	FALSE	-	-			chr5	92505379	92505669	TRUE	ENSMUSG00000029426	Scarb2	TRUE	ENSMUSG00000029426	Scarb2
										chr5	120777632	120777682	TRUE	ENSMUSG00000032661	Oas3	TRUE	ENSMUSG00000032661	Oas3			chr5	96069881	96070215	FALSE			FALSE
										chr5	120812597	120812647	TRUE	ENSMUSG00000001166	Oas1c	TRUE	ENSMUSG00000001166	Oas1c			chr5	97024088	97024336	FALSE			FALSE
										chr5	120812597	120812647	TRUE	ENSMUSG00000029605	Oas1b	TRUE	ENSMUSG00000029605	Oas1b			chr5	102845558	102845809	FALSE			FALSE
										chr5	120907503	120907553	TRUE	ENSMUSG00000052776	Oas1a	TRUE	ENSMUSG00000052776	Oas1a			chr5	117158671	117159029	FALSE			FALSE
										chr5	121384063	121384113	TRUE	ENSMUSG00000104985	Gm42917	FALSE	-	-			chr5	118459151	118459297	FALSE			FALSE
										chr5	137116097	137116147	TRUE	ENSMUSG00000043279	Trim56	FALSE	-	-			chr5	120887548	120887791	TRUE	ENSMUSG00000066861	Oas1g	TRUE	ENSMUSG00000066861	Oas1g
										chr6	3399455	3399505	TRUE	ENSMUSG00000047735	Samd9l	TRUE	ENSMUSG00000047735	Samd9l			chr5	121400185	121400577	FALSE			FALSE
										chr6	17655307	17655357	FALSE	-	-	FALSE	-	-			chr5	124015048	124015284	FALSE			FALSE
										chr6	28864850	28864900	FALSE	-	-	FALSE	-	-			chr5	131290645	131290884	FALSE			FALSE
										chr6	34863026	34863076	TRUE	ENSMUSG00000057137	Tmem140	TRUE	ENSMUSG00000057137	Tmem140			chr5	135962373	135962647	TRUE	ENSMUSG00000029699	Ssc4d	FALSE
										chr6	38354148	38354198	TRUE	ENSMUSG00000029826	Zc3hav1	TRUE	ENSMUSG00000029826	Zc3hav1			chr6	8163075	8163297	FALSE			FALSE
										chr6	39118102	39118152	TRUE	ENSMUSG00000038507	Parp12	TRUE	ENSMUSG00000038507	Parp12			chr6	15793651	15793994	FALSE			FALSE
										chr6	39118102	39118152	TRUE	ENSMUSG00000073144	4930599N23Rik	TRUE	ENSMUSG00000073144	4930599N23Rik			chr6	29529083	29529370	TRUE	ENSMUSG00000029771	Irf5	TRUE	ENSMUSG00000029771	Irf5
										chr6	49259797	49259847	FALSE	-	-	FALSE	-	-			chr6	31642554	31642777	FALSE			FALSE
										chr6	52486777	52486827	FALSE	-	-	FALSE	-	-			chr6	48785191	48785473	FALSE			FALSE
										chr6	66917054	66917104	FALSE	-	-	FALSE	-	-			chr6	53964116	53964275	FALSE			FALSE
										chr6	90531554	90531604	FALSE	-	-	FALSE	-	-			chr6	55016910	55017209	FALSE			FALSE
										chr6	108246462	108246512	FALSE	-	-	FALSE	-	-			chr6	57582468	57582685	FALSE			FALSE
										chr6	111734172	111734222	FALSE	-	-	FALSE	-	-			chr6	58945801	58946052	FALSE			FALSE
										chr6	120016829	120016879	FALSE	-	-	FALSE	-	-			chr6	66864482	66864798	FALSE			FALSE
										chr6	121245785	121245835	TRUE	ENSMUSG00000030107	Usp18	TRUE	ENSMUSG00000030107	Usp18			chr6	67170364	67170627	FALSE			FALSE
										chr6	127245955	127246005	FALSE	-	-	FALSE	-	-			chr6	82764129	82764394	TRUE	ENSMUSG00000090293	Gm17034	FALSE
										chr6	127446775	127446825	TRUE	ENSMUSG00000037997	Parp11	TRUE	ENSMUSG00000037997	Parp11			chr6	87183879	87184180	FALSE			FALSE
										chr6	129180405	129180455	TRUE	ENSMUSG00000030157	Clec2d	TRUE	ENSMUSG00000030157	Clec2d			chr6	89413595	89413824	FALSE			FALSE
										chr6	129230331	129230381	FALSE	-	-	FALSE	-	-			chr6	101367126	101367412	FALSE			FALSE
										chr7	28381380	28381430	FALSE	-	-	FALSE	-	-			chr6	134035564	134035855	TRUE	ENSMUSG00000030199	Etv6	FALSE
										chr7	47008736	47008786	TRUE	ENSMUSG00000049516	Spty2d1	FALSE	-	-			chr6	136551040	136551344	TRUE	ENSMUSG00000030213	Atf7ip	FALSE
										chr7	47008736	47008786	TRUE	ENSMUSG00000109118	Gm32031	FALSE	-	-			chr6	146675172	146675413	FALSE			FALSE
										chr7	73618340	73618390	FALSE	-	-	FALSE	-	-			chr7	37563025	37563515	FALSE			FALSE
										chr7	74695428	74695478	FALSE	-	-	FALSE	-	-			chr7	58658020	58658200	TRUE	ENSMUSG00000025324	Atp10a	TRUE	ENSMUSG00000025324	Atp10a
										chr7	104244398	104244448	TRUE	ENSMUSG00000056144	Trim34a	TRUE	ENSMUSG00000056144	Trim34a			chr7	74647457	74647797	FALSE			FALSE
										chr7	104353239	104353289	TRUE	ENSMUSG00000057143	Trim12c	TRUE	ENSMUSG00000057143	Trim12c			chr7	78912439	78912682	FALSE			FALSE
										chr7	104446005	104446055	FALSE	-	-	FALSE	-	-			chr7	78913716	78914039	TRUE	ENSMUSG00000039236	Isg20	TRUE	ENSMUSG00000039236	Isg20
										chr7	104465128	104465178	TRUE	ENSMUSG00000030921	Trim30a	TRUE	ENSMUSG00000030921	Trim30a			chr7	83966527	83966784	FALSE			FALSE
										chr7	106236808	106236858	FALSE	-	-	FALSE	-	-			chr7	87204883	87205210	FALSE			FALSE
										chr7	109567516	109567566	FALSE	-	-	FALSE	-	-			chr7	101932746	101933062	FALSE			FALSE
										chr7	114744847	114744897	FALSE	-	-	FALSE	-	-			chr7	102565298	102565585	TRUE	ENSMUSG00000030966	Trim21	TRUE	ENSMUSG00000030966	Trim21
										chr7	134028640	134028690	FALSE	-	-	FALSE	-	-			chr7	104404509	104404803	FALSE			FALSE
										chr7	139440102	139440152	FALSE	-	-	FALSE	-	-			chr7	112620540	112620705	FALSE			FALSE
										chr7	141010655	141010705	TRUE	ENSMUSG00000025492	Ifitm3	TRUE	ENSMUSG00000025492	Ifitm3			chr7	118947365	118947645	FALSE			FALSE
										chr7	141266033	141266083	TRUE	ENSMUSG00000025498	Irf7	TRUE	ENSMUSG00000025498	Irf7			chr7	126200534	126200764	TRUE	ENSMUSG00000000131	Xpo6	FALSE
										chr7	141435419	141435469	TRUE	ENSMUSG00000019082	Slc25a22	TRUE	ENSMUSG00000019082	Slc25a22			chr7	127996123	127996443	FALSE			FALSE
										chr7	141476675	141476725	TRUE	ENSMUSG00000025511	Tspan4	FALSE	-	-			chr7	133088721	133088921	FALSE			FALSE
										chr8	22808527	22808577	TRUE	ENSMUSG00000054822	1700041G16Rik	FALSE	-	-			chr7	135999197	135999488	FALSE			FALSE
										chr8	45410011	45410061	TRUE	ENSMUSG00000109785	Gm45542	FALSE	-	-			chr7	140941670	140941940	TRUE	ENSMUSG00000062031	Pgghg	FALSE
										chr8	45410011	45410061	TRUE	ENSMUSG00000031639	Tlr3	TRUE	ENSMUSG00000031639	Tlr3			chr8	11382878	11383150	FALSE			FALSE
										chr8	46739504	46739554	TRUE	ENSMUSG00000097534	Gm16675	FALSE	-	-			chr8	25601140	25601408	TRUE	ENSMUSG00000054823	Nsd3	FALSE
										chr8	46739504	46739554	TRUE	ENSMUSG00000031627	Irf2	FALSE	-	-			chr8	46842625	46843002	FALSE			FALSE
										chr8	61909331	61909381	FALSE	-	-	FALSE	-	-			chr8	48511237	48511532	FALSE			FALSE
										chr8	61928034	61928084	TRUE	ENSMUSG00000037921	Ddx60	TRUE	ENSMUSG00000037921	Ddx60			chr8	72303608	72303751	FALSE			FALSE
										chr8	61928034	61928084	TRUE	ENSMUSG00000109729	Gm45418	TRUE	ENSMUSG00000109729	Gm45418			chr8	77422884	77423131	FALSE			FALSE
										chr8	71537521	71537571	TRUE	ENSMUSG00000046718	Bst2	TRUE	ENSMUSG00000046718	Bst2			chr8	81345240	81345486	FALSE			FALSE
										chr8	83332688	83332738	TRUE	ENSMUSG00000035151	Elmod2	TRUE	ENSMUSG00000035151	Elmod2			chr8	84800339	84800604	TRUE	ENSMUSG00000001911	Nfix	FALSE
										chr9	7863068	7863118	FALSE	-	-	FALSE	-	-			chr8	84974827	84975040	FALSE			FALSE
										chr9	20868715	20868765	TRUE	ENSMUSG00000038884	A230050P20Rik	TRUE	ENSMUSG00000038884	A230050P20Rik			chr8	90877198	90877482	FALSE			FALSE
										chr9	21235420	21235470	FALSE	-	-	FALSE	-	-			chr8	121083560	121083878	TRUE	ENSMUSG00000097336	Fendrr	FALSE
										chr9	37656447	37656497	FALSE	-	-	FALSE	-	-			chr9	13894494	13894782	FALSE			FALSE
										chr9	44881398	44881448	TRUE	ENSMUSG00000110773	AC061963.1	FALSE	-	-			chr9	21601161	21601526	FALSE			FALSE
										chr9	44881398	44881448	TRUE	ENSMUSG00000002028	Kmt2a	FALSE	-	-			chr9	37430771	37431040	FALSE			FALSE
										chr9	58249620	58249670	TRUE	ENSMUSG00000036986	Pml	TRUE	ENSMUSG00000036986	Pml			chr9	46110841	46111138	FALSE			FALSE
										chr9	107975453	107975503	TRUE	ENSMUSG00000032596	Uba7	TRUE	ENSMUSG00000032596	Uba7			chr9	47067956	47068247	FALSE			FALSE
										chr9	109054817	109054867	TRUE	ENSMUSG00000025647	Shisa5	FALSE	-	-			chr9	55754799	55755043	FALSE			FALSE
										chr9	120002002	120002052	FALSE	-	-	FALSE	-	-			chr9	56097946	56098248	FALSE			FALSE
										chr9	122310887	122310937	TRUE	ENSMUSG00000097572	Gm26797	TRUE	ENSMUSG00000097572	Gm26797			chr9	57917750	57918002	FALSE			FALSE
										chrX	14091891	14091941	FALSE	-	-	FALSE	-	-			chr9	60837506	60837847	TRUE	ENSMUSG00000052143	Gm9869	FALSE
																					chr9	67313783	67313983	FALSE			FALSE
																					chr9	81311724	81312007	FALSE			FALSE
																					chr9	82964082	82964415	FALSE			FALSE
																					chr9	85327700	85328019	TRUE	ENSMUSG00000032265	Fam46a	TRUE	ENSMUSG00000032265	Fam46a
																					chr9	85400511	85400761	FALSE			FALSE		Fam46a
																					chr9	95954749	95955046	TRUE	ENSMUSG00000032410	Xrn1	TRUE	ENSMUSG00000032410	Xrn1
																					chr9	95954749	95955046	TRUE	ENSMUSG00000097777	Gm16794	FALSE
																					chr9	111058956	111059216	FALSE			FALSE
																					chr9	118040929	118041423	TRUE	ENSMUSG00000039285	Azi2	TRUE	ENSMUSG00000039285	Azi2
																					chrX	7841677	7841981	TRUE	ENSMUSG00000031154	Otud5	FALSE
																					chrX	52575671	52575898	TRUE	ENSMUSG00000055110	A630012P03Rik	FALSE
																					chrX	96100955	96101184	FALSE			FALSE
																					chrX	98698870	98699097	FALSE			FALSE
																					chrX	167340097	167340445	FALSE			FALSE
